# Supplementary material for: Cryptic species within cryptic moths: new species of Dunama Schaus (Notodontidae, Nystaleinae) in Costa Rica
Source: Zookeys. 2013 Feb 6;(264):11–45. doi: 10.3897/zookeys.264.4440 (PMC3668374; doi:10.3897/zookeys.264.4440)
Supplement: XML Treatment for Dunama [file zookeys.264.4440-treatment1.xml]

<!DOCTYPE tp:taxon-treatment
  PUBLIC "-//TaxonX//DTD Taxonomic Treatment Publishing DTD v0 20100105//EN" "tax-treatment-NSO.dtd">
<tp:taxon-treatment xmlns:tp="http://www.plazi.org/taxpub"><tp:treatment-meta><mixed-citation publication-type="journal"><person-group><name><surname>Chacón</surname><given-names>Isidro A.</given-names></name><name><surname>Janzen</surname><given-names>Daniel H.</given-names></name><name><surname>Hallwachs</surname><given-names>Winnie</given-names></name><name><surname>J. Bolling Sullivan</surname><given-names/></name><name><surname>Hajibabaei</surname><given-names> Mehrdad</given-names></name></person-group><article-title>Cryptic species within cryptic moths: new species of <italic>Dunama</italic> Schaus (Notodontidae, Nystaleinae) in Costa Rica</article-title><source>Zookeys</source><day>6</day><month>2</month><year>2013</year><volume>2013</volume><issue>264</issue><fpage>11</fpage><lpage>45</lpage><pub-id pub-id-type="doi">10.3897/zookeys.264.4440</pub-id></mixed-citation></tp:treatment-meta><tp:nomenclature><tp:taxon-name>
                        <tp:taxon-name-part taxon-name-part-type="genus">Dunama</tp:taxon-name-part>
                    <object-id xmlns:xlink="http://www.w3.org/1999/xlink" xlink:type="simple">http://species-id.net/wiki/Dunama</object-id>
								</tp:taxon-name><tp:taxon-authority>Schaus</tp:taxon-authority><tp:nomenclature-citation-list><tp:nomenclature-citation><tp:taxon-name>Dunama</tp:taxon-name><comment> Schaus, 1912: 52.</comment></tp:nomenclature-citation></tp:nomenclature-citation-list></tp:nomenclature><tp:treatment-sec sec-type="Type species"><title>Type species.</title><p><italic><tp:taxon-name>Dunama angulinea</tp:taxon-name></italic> Schaus, 1912: 52; <xref ref-type="bibr" rid="B5">Draudt 1932</xref>: 981; <xref ref-type="bibr" rid="B6">Gaede 1934</xref>: 263; <xref ref-type="bibr" rid="B17">Todd 1976</xref>: 190–192.</p></tp:treatment-sec><tp:treatment-sec sec-type="Diagnosis"><title>Diagnosis.</title><p><bold><italic>Adults</italic></bold> – Small to medium-sized notodontid moths, forewing 10–22 mm, females larger than males; male antenna bipectinate for 4/5 of length with pectinations decreasing toward antennal tip, last 1/5 simple; female antenna simple; palpi upcurved to medial area of frons, second segment 2 x first segment in length, 3<sup>rd</sup> segment very small and slightly decumbent; scaling appressed; haustellum present, ocelli absent. Thoracic scaling not tightly appressed, without tufts, concolorous with forewing; abdominal scaling appressed, without tufts, concolorous with hindwing. Fore<!--PageBreak-->wing with M1 from proximal third of narrow accessory cell; hindwing with Sc from middle of cell diverging from Rs and straight; Rs and M1 connate from upper angle and M3 and Cu1 connate from lower angle of the cell. Male terminal tergites distinctive. <bold><italic>Male genitalia</italic></bold> – Uncus short, rounded, sometimes divided; socii sclerotized, upcurved; valves with costal margin sclerotized, sometimes with projections; anal margin often partially but narrowly sclerotized and usually diagnostic; juxta undifferentiated, transtilla membraneous; phallus well developed, sclerotized, usually extending to uncus and narrowing distally; often with distinct lateral and dorsolateral processes; eighth sternum diagnostic, quadrate basally but often with multiple distal projections. <bold><italic>Female genitalia</italic></bold> – Ovipositor lobes large, often sclerotized, ostia sclerotized, ductus and corpus bursae reduced, membranous and without signa. <bold><italic>Larvae</italic></bold> – Brightly colored, feeding on monocots.</p></tp:treatment-sec><ref-list><ref id="B5"><mixed-citation xmlns:xlink="http://www.w3.org/1999/xlink" xlink:type="simple"><person-group><name name-style="western"><surname>Draudt</surname><given-names>M</given-names></name></person-group> (<year>1932</year>)<source> Die Amerikanischen Spinner und Schwämer. Vol. 6. In: Seitz A (1913–1940) Die Gross-Schmetterlinge der Erde.</source><publisher-name>Die Gross-Schmetterlinge des Amerikanischen Faunengebietes. Alfred Kernen</publisher-name>, <publisher-loc>Stuttgard</publisher-loc>, <lpage>358</lpage> pp.</mixed-citation></ref><ref id="B6"><mixed-citation xmlns:xlink="http://www.w3.org/1999/xlink" xlink:type="simple"><person-group><name name-style="western"><surname>Gaede</surname><given-names>M</given-names></name></person-group> (<year>1934</year>)<source> Notodontidae.</source><publisher-name>Lepidopterorum catalogus. Junk</publisher-name>, <publisher-loc>Gravenhage</publisher-loc>, <lpage>351</lpage> pp.</mixed-citation></ref><ref id="B17"><mixed-citation xmlns:xlink="http://www.w3.org/1999/xlink" xlink:type="simple"><person-group><name name-style="western"><surname>Todd</surname><given-names>EL</given-names></name></person-group> (<year>1976</year>)<article-title> A revision of the genus <italic>Dunama</italic> Schaus (Notodontidae).</article-title><source>Journal of the Lepidopterists’ Society </source><volume>30</volume>: <fpage>188</fpage>-<lpage>196</lpage>.</mixed-citation></ref></ref-list></tp:taxon-treatment>
