# Supplementary material for: Cryptic species within cryptic moths: new species of Dunama Schaus (Notodontidae, Nystaleinae) in Costa Rica
Source: Zookeys. 2013 Feb 6;(264):11–45. doi: 10.3897/zookeys.264.4440 (PMC3668374; doi:10.3897/zookeys.264.4440)
Supplement: XML Treatment for Dunama angulinea [file zookeys.264.4440-treatment2.xml]

<!DOCTYPE tp:taxon-treatment
  PUBLIC "-//TaxonX//DTD Taxonomic Treatment Publishing DTD v0 20100105//EN" "tax-treatment-NSO.dtd">
<tp:taxon-treatment xmlns:tp="http://www.plazi.org/taxpub"><tp:treatment-meta><mixed-citation publication-type="journal"><person-group><name><surname>Chacón</surname><given-names>Isidro A.</given-names></name><name><surname>Janzen</surname><given-names>Daniel H.</given-names></name><name><surname>Hallwachs</surname><given-names>Winnie</given-names></name><name><surname>J. Bolling Sullivan</surname><given-names/></name><name><surname>Hajibabaei</surname><given-names> Mehrdad</given-names></name></person-group><article-title>Cryptic species within cryptic moths: new species of <italic>Dunama</italic> Schaus (Notodontidae, Nystaleinae) in Costa Rica</article-title><source>Zookeys</source><day>6</day><month>2</month><year>2013</year><volume>2013</volume><issue>264</issue><fpage>11</fpage><lpage>45</lpage><pub-id pub-id-type="doi">10.3897/zookeys.264.4440</pub-id></mixed-citation></tp:treatment-meta><tp:nomenclature><tp:taxon-name>
                        <tp:taxon-name-part taxon-name-part-type="genus">Dunama</tp:taxon-name-part>
                        <tp:taxon-name-part taxon-name-part-type="species">angulinea</tp:taxon-name-part>
                    <object-id xmlns:xlink="http://www.w3.org/1999/xlink" xlink:type="simple">http://species-id.net/wiki/Dunama_angulinea</object-id>
								</tp:taxon-name><tp:taxon-authority>Schaus, 1912</tp:taxon-authority><xref ref-type="fig" rid="F1">Figs 1–6</xref></tp:nomenclature><tp:treatment-sec sec-type="Type material"><title>Type material.</title><p><bold>Holotype</bold> male: Guapiles, Costa Rica, 17505 USNM (examined).</p></tp:treatment-sec><tp:treatment-sec sec-type="Other material examined"><title>Other material examined.</title><p>♂ Costa Rica, Limon Prov., Hitoy Cerere Reserve, 350 m, 9.404 N, -83.015 W, 1–4 July 2008, J. B. Sullivan (dissected); 3 ♂ Costa Rica, Limon Prov., Verugua Rainforest, 450 m, 9.653 N, -83.113 W, 12–16 March 2010, J. B. Sullivan (1 dissected, 3 barcoded).</p></tp:treatment-sec><tp:treatment-sec sec-type="Diagnosis"><title>Diagnosis.</title><p>Sternum 8 (St8) wide, short, anterior margin simple, posterior margin bearing a pair of small, widely-separated processes. Phallus thin basally, wider medially, with a pair of short, serrate projections on each margin, distal part with a pair of opposite, marginal, non-serrate projections, longer than anterior ones. Vesica short, unsclerotized, without cornuti. The single pair of terminal, widely-separated processes of sternum 8 and the tripartite distal structure of the phallus distinguishes <italic><tp:taxon-name>Dunama angulinea</tp:taxon-name></italic> from its known congeners.</p></tp:treatment-sec><tp:treatment-sec sec-type="Redescription"><title>Redescription.</title><p><bold>Male</bold> (<xref ref-type="fig" rid="F1">Figs 1–6</xref>). <bold><italic>Head</italic></bold> – Antenna pectinate in basal 4/5, rami moderately long, reddish brown, distal fifth of shaft simple, cream colored with an intermix of reddish-brown and gray-brown scales; scape with scale tuft reddish brown and cream colored; ocelli absent; labial palpus upcurved, reddish brown with a few scattered cream-colored scales; vertex reddish brown, cream colored laterally; patagium reddish brown near midline, reddish brown laterally, margins cream colored. <bold><italic>Thorax and abdomen</italic></bold> – Tegula cream colored at base, a mix of cream and reddish-brown scales distally; mesoscutum reddish brown anteriorly, cream and reddish brown posteriorly; mesoscutellum mostly creamy white; thoracic pleuron cream colored to reddish brown; legs mostly reddish brown on outer surfaces, cream colored on inner ones. Abdominal dorsum light gray, venter cream colored. <bold><italic>Wings</italic></bold> – Forewing dorsal ground color a mixture of gray-brown, reddish-brown, and beige-colored scales; veins lined with gray, especially distally; anal fold and cubitus reddish brown; orbicular spot diffuse reddish <!--PageBreak-->brown; reniform spot small, reddish brown; medial (M) line thin, reddish brown, a wide, vaguely-defined beige band beyond it; postmedial (PM) line thin, reddish brown, poorly defined; adterminal (AD) line reddish brown, fringe gray brown. Ventral surfaces of both wings gray brown (<xref ref-type="fig" rid="F1">Figs 1, 2</xref>). Dorsal hindwing dirty gray brown, lighter near base. Wing length (WL) 11.20–12.2 mm). <bold><italic>Male genitalia</italic></bold> (<xref ref-type="fig" rid="F1">Figs 4–6</xref>) – tergum 8 quadrate, posterior margin narrowly sclerotized; St8 wide, short, anterior margin simple, posterior margin extended and bearing a pair of long processes (<xref ref-type="fig" rid="F1">Fig. 5</xref>). Uncus lobule-like, short and pubescent; socci thin, short and slightly curved. Valva broad and membranous, with saccular margin serrate, inner surface with spine-like process, near apex (<xref ref-type="fig" rid="F1">Fig. 4</xref>). Phallus thin basally, wider medially, with a pair of short, serrate projections on each margin, distal part with a pair of opposite marginal non-serrate projections longer than anterior ones. Vesica short, unsclerotized (<xref ref-type="fig" rid="F1">Fig. 6</xref>). <bold>Female.</bold> Unknown.</p><fig id="F1" position="float" orientation="portrait"><label>Figures 1–6.</label><caption><p><italic><tp:taxon-name>Dunama angulinea</tp:taxon-name></italic> <bold>1, 2</bold> Male Holotype dorsal and ventral Type # 17505 USNM <bold>3</bold> Male Holotype labels <bold>4</bold> Male genitalia <bold>5</bold> Male St8 <bold>6</bold> Phallus.</p></caption><graphic xmlns:xlink="http://www.w3.org/1999/xlink" xlink:href="ZooKeys-264-011-g001.jpg" position="float" orientation="portrait" xlink:type="simple"/></fig></tp:treatment-sec><tp:treatment-sec sec-type="Natural history"><title>Natural history.</title><p>Unknown</p></tp:treatment-sec><tp:treatment-sec sec-type="Distribution"><title>Distribution.</title><p>Adults of <italic><tp:taxon-name>Dunama angulinea</tp:taxon-name></italic> have been collected from Limon Province (Hitoy Cerere, Verugua Rainforest, Guapiles). The distribution follows the Caribbean coast and we know of no records farther inland (<xref ref-type="fig" rid="F12">Fig. 85</xref>). Two specimens identical in size and maculation from La Selva (Heredia) were found on dissection to represent another species described below.</p></tp:treatment-sec><tp:treatment-sec sec-type="Remarks"><title>Remarks.</title><p><xref ref-type="bibr" rid="B17">Todd (1976</xref>, Fig. 10) illustrated the genitalia of what he supposed was <italic><tp:taxon-name>Dunama angulinea</tp:taxon-name></italic> from two paratypes from Guatemala (USNM slides ELT 822 ♂, <!--PageBreak-->855 ♂). The holotype from Guapiles, Costa Rica was not dissected. When we dissected the type, it was obvious that the Guatemalan paratypes represent another species. We are not describing the Guatemalan species as new because its genitalia are very similar to those of <italic><tp:taxon-name>Dunama tuna</tp:taxon-name></italic> and because we have no specimens from the area between Guatemala and Costa Rica. We also have no barcode or life history data for the Guatemalan species. The barcode NJ tree (<xref ref-type="fig" rid="F12">Fig. 86</xref>) associates <italic><tp:taxon-name>Dunama angulinea</tp:taxon-name></italic> with <italic><tp:taxon-name>Dunama jessiehillae</tp:taxon-name></italic>, described below, from western and inland Costa Rica and can be distinguished from it only by the shape of the sternum. One haplotype represents all three specimens of <italic><tp:taxon-name>Dunama angulinea</tp:taxon-name></italic> that are recent enough for molecular analysis.</p></tp:treatment-sec><tp:treatment-sec><!--Section generated to contain objects referenced in tp:taxon-treatment.--><fig id="F12" position="float" orientation="portrait"><label>Figure 86.</label><caption><p>The <italic><tp:taxon-name>Dunama</tp:taxon-name></italic> species from Costa Rica in an NJ barcoding tree. Sample sizes are restricted to a haphazardly selected set of five specimens for each species. Many specimens were reared from wildcaught caterpillars and further information on each can be found at <xref ref-type="bibr" rid="B11">Janzen and Hallwachs (2012)</xref>.</p></caption><graphic xmlns:xlink="http://www.w3.org/1999/xlink" xlink:href="ZooKeys-264-011-g012.jpg" position="float" orientation="portrait" xlink:type="simple"/></fig></tp:treatment-sec><ref-list><ref id="B11"><mixed-citation xmlns:xlink="http://www.w3.org/1999/xlink" xlink:type="simple"><person-group><name name-style="western"><surname>Janzen</surname><given-names>DH</given-names></name><name name-style="western"><surname>Hallwachs</surname><given-names>W</given-names></name></person-group> (<year>2012</year>)<source> Caterpillars, pupae, butterflies &amp; moths of ACG, Guanacaste, Costa Rica. Available from <ext-link ext-link-type="uri" xlink:href="http://Janzen.sas.upenn.edu/caterpillars/database.lasso" xlink:type="simple">http://Janzen.sas.upenn.edu/caterpillars/database.lasso</ext-link>  (accessed 19 December 2011).</source></mixed-citation></ref><ref id="B17"><mixed-citation xmlns:xlink="http://www.w3.org/1999/xlink" xlink:type="simple"><person-group><name name-style="western"><surname>Todd</surname><given-names>EL</given-names></name></person-group> (<year>1976</year>)<article-title> A revision of the genus <italic>Dunama</italic> Schaus (Notodontidae).</article-title><source>Journal of the Lepidopterists’ Society </source><volume>30</volume>: <fpage>188</fpage>-<lpage>196</lpage>.</mixed-citation></ref></ref-list></tp:taxon-treatment>
