# Supplementary material for: Cryptic species within cryptic moths: new species of Dunama Schaus (Notodontidae, Nystaleinae) in Costa Rica
Source: Zookeys. 2013 Feb 6;(264):11–45. doi: 10.3897/zookeys.264.4440 (PMC3668374; doi:10.3897/zookeys.264.4440)
Supplement: XML Treatment for Dunama jessiehillae [file zookeys.264.4440-treatment3.xml]

<!DOCTYPE tp:taxon-treatment
  PUBLIC "-//TaxonX//DTD Taxonomic Treatment Publishing DTD v0 20100105//EN" "tax-treatment-NSO.dtd">
<tp:taxon-treatment xmlns:tp="http://www.plazi.org/taxpub"><tp:treatment-meta><mixed-citation publication-type="journal"><person-group><name><surname>Chacón</surname><given-names>Isidro A.</given-names></name><name><surname>Janzen</surname><given-names>Daniel H.</given-names></name><name><surname>Hallwachs</surname><given-names>Winnie</given-names></name><name><surname>J. Bolling Sullivan</surname><given-names/></name><name><surname>Hajibabaei</surname><given-names> Mehrdad</given-names></name></person-group><article-title>Cryptic species within cryptic moths: new species of <italic>Dunama</italic> Schaus (Notodontidae, Nystaleinae) in Costa Rica</article-title><source>Zookeys</source><day>6</day><month>2</month><year>2013</year><volume>2013</volume><issue>264</issue><fpage>11</fpage><lpage>45</lpage><pub-id pub-id-type="doi">10.3897/zookeys.264.4440</pub-id></mixed-citation></tp:treatment-meta><tp:nomenclature><tp:taxon-name>
                        <tp:taxon-name-part taxon-name-part-type="genus">Dunama</tp:taxon-name-part>
                        <tp:taxon-name-part taxon-name-part-type="species">jessiehillae</tp:taxon-name-part>
                    <object-id xmlns:xlink="http://www.w3.org/1999/xlink" xlink:type="simple">urn:lsid:zoobank.org:act:A2F983CB-4888-40BD-BE13-BFBD02302B4E</object-id>
								<object-id xmlns:xlink="http://www.w3.org/1999/xlink" xlink:type="simple">http://species-id.net/wiki/Dunama_jessiehillae</object-id>
								</tp:taxon-name><tp:taxon-authority>Chacón</tp:taxon-authority><tp:taxon-status xmlns:xlink="http://www.w3.org/1999/xlink" xlink:type="simple">sp. n.</tp:taxon-status><xref ref-type="fig" rid="F2">Figs 7–14</xref><xref ref-type="fig" rid="F10">, 74, 79–81</xref></tp:nomenclature><tp:treatment-sec sec-type="Type material"><title>Type material.</title><p><bold>Holotype</bold> male:99-SRNP-4120 (Dissected,COI Barcoded),Costa Rica, Prov. Alajuela,Sector San Cristobal, Sendero Vivero <named-content xmlns:xlink="http://www.w3.org/1999/xlink" content-type="dwc:verbatimCoordinates" xlink:type="simple">10.86739, -85.38744</named-content>, 730 m, 29 January 1999, Gloria Sihezar (INBio). <bold>Paratypes</bold>: Male:07-SRNP-23691 (COI Barcoded), Costa Rica, Prov. Guanacaste, Sector del Oro, Rio Chon <named-content xmlns:xlink="http://www.w3.org/1999/xlink" content-type="dwc:verbatimCoordinates" xlink:type="simple">11.04118, -85.44170</named-content>, 320 m, 28 September 2007, Elieth Cantillano. Female: 04-SRNP-42836 (COI Barcoded), Costa Rica, Prov. Alajuela, Sector Rincon Rain Forest, Sendero Rincon <named-content xmlns:xlink="http://www.w3.org/1999/xlink" content-type="dwc:verbatimCoordinates" xlink:type="simple">10.8962, -85.27769</named-content>, 430 m, 16 December 2004, Jose Perez. Female: 99-SRNP-4126.. (COI Barcoded), Costa Rica, Prov. Alajuela, Sector San Cristobal, Sendero Vivero <named-content xmlns:xlink="http://www.w3.org/1999/xlink" content-type="dwc:verbatimCoordinates" xlink:type="simple">10.86739, -85.38744</named-content>, 730 m, 29 January 1999, Gloria Sihezar. Male: 99-SRNP-4116 (COI Barcoded), Costa Rica, Prov. Alajuela, Sector San Cristobal, Sendero Vivero <named-content xmlns:xlink="http://www.w3.org/1999/xlink" content-type="dwc:verbatimCoordinates" xlink:type="simple">10.86739, -85.38744</named-content>, 730 m, 1 February 1999, Gloria Sihezar. Female: 99-SRNP-4118 (COI Barcoded), Costa Rica, Prov. Alajuela, Sector San Cristobal, Sendero Vivero <named-content xmlns:xlink="http://www.w3.org/1999/xlink" content-type="dwc:verbatimCoordinates" xlink:type="simple">10.86739, -85.38744</named-content>, 730 m, 28 January 1999, Gloria Sihezar. Female: 07-SRNP-23698 (COI Barcoded), Costa Rica, Prov. Guanacaste, Sector del Oro, Rio Chon <named-content xmlns:xlink="http://www.w3.org/1999/xlink" content-type="dwc:verbatimCoordinates" xlink:type="simple">11.04118, -85.44170</named-content>, 320 m, 27 September 2007, Elieth Cantillano. Male: 08-SRNP-41651 (COI Barcoded), Costa Rica, Prov. Alajuela, Sector Rincon Rain Forest, Quebrada Escondida <named-content xmlns:xlink="http://www.w3.org/1999/xlink" content-type="dwc:verbatimCoordinates" xlink:type="simple">10.89928, -85.27486</named-content>, 420 m, 2 September 2008, Anabelle Cordoba. Male: 05-SRNP-43080 (Dissected, COI Barcoded), Costa Rica, Prov. Alajuela,Sector Rincon Rain Forest, Anonas <named-content xmlns:xlink="http://www.w3.org/1999/xlink" content-type="dwc:verbatimCoordinates" xlink:type="simple">10.90528, -85.27882</named-content>, 405 m, 2 November 2005, Jose Perez.</p></tp:treatment-sec><tp:treatment-sec sec-type="Other material examined"><title>Other material examined.</title><p>Barcoded: 198 specimens that divided into four haplotypes with slight differences from the most common haplotype (163 specimens) of 0.13% or less; we do not consider these differences to be of species-level significance and many are due to slightly shorter barcode sequences. No specimens from Heredia Province were barcoded. Museum specimens: (45 specimens) 2♂ 3♀ Guanacaste, 20♂ 10♀ Alajuela, 10♂ Heredia. Dissections: 1♂ 2♀ Guanacaste, 2♂ 1♀ Alajuela, 2♂ Heredia. INBio, USNM, JBS. <bold>Janzen &amp; Hallwachs vouchers of reared specimens. <!--PageBreak--></bold>Male: 07-SRNP-23702 (COI Barcoded), Costa Rica, Prov. Guanacaste, Sector del Oro, Rio Chon <named-content xmlns:xlink="http://www.w3.org/1999/xlink" content-type="dwc:verbatimCoordinates" xlink:type="simple">11.04118, -85.44170</named-content>, 320 m, 28 September 2007, Elieth Cantillano. Male: 04-SRNP-42845 (COI Barcoded), Costa Rica, Prov. Alajuela, Sector San Cristobal, Sendero Vivero <named-content xmlns:xlink="http://www.w3.org/1999/xlink" content-type="dwc:verbatimCoordinates" xlink:type="simple">10.86739, -85.38744</named-content>, 730 m, 16 December 2004, Gloria Sihezar. Female: 05-SRNP-43079 (COI Barcoded), Costa Rica, Prov. Alajuela, Sector Rincon Rain Forest, Anonas <named-content xmlns:xlink="http://www.w3.org/1999/xlink" content-type="dwc:verbatimCoordinates" xlink:type="simple">10.90528, -85.27882</named-content>, 405 m, 2 November 2005, Jose Perez. <!--PageBreak-->Female: 07-SRNP-23690 (COI Barcoded), Costa Rica, Prov. Guanacaste, Sector del Oro, Rio Chon <named-content xmlns:xlink="http://www.w3.org/1999/xlink" content-type="dwc:verbatimCoordinates" xlink:type="simple">11.04118, -85.44170</named-content>, 320 m, 27 September 2007, Elieth Cantillano. Male: 04-SRNP-42845 (COI Barcoded), Costa Rica, Prov. Alajuela, Sector San Cristobal, Sendero Vivero <named-content xmlns:xlink="http://www.w3.org/1999/xlink" content-type="dwc:verbatimCoordinates" xlink:type="simple">10.86739, -85.38744</named-content>, 730 m, 1 February 1999, Gloria Sihezar (INBio). Female: 99-SRNP- 4118, Costa Rica, Prov. Alajuela, Sector San Cristobal, Sendero Vivero <named-content xmlns:xlink="http://www.w3.org/1999/xlink" content-type="dwc:verbatimCoordinates" xlink:type="simple">10.86739, -85.38744</named-content>, 730 m, 28 January 1999, Gloria Sihezar. <bold>INBio specimens.</bold> Male: INBIOCRI002582936 (Dissected), Costa Rica, Prov. Heredia, La Selva Biol. Sta., Puerto Viejo de Sarapiqui 10.431958 -840091, 40 m, February 1986, M.M. Chavarria, A. Chacon. Male: INB0004268497 (COI Barcoded), Costa Rica, Prov. Alajuela, San Ramon, Est. Biol. Villa Blanca <named-content xmlns:xlink="http://www.w3.org/1999/xlink" content-type="dwc:verbatimCoordinates" xlink:type="simple">10.201361, -84.485101</named-content>, 1115 m, October 2009, R. Rojas (reared). Male: INB0004251816 (COI Barcoded, Dissected), Costa Rica, Prov. Alajuela, San Ramon, Est. Biol. Villa Blanca <named-content xmlns:xlink="http://www.w3.org/1999/xlink" content-type="dwc:verbatimCoordinates" xlink:type="simple">10.201361, -84.485101</named-content>, 1115 m, October 2009, R. Rojas (reared). Female: INB0004268498 (COI Barcoded), Costa Rica, Prov. Alajuela, San Ramon, Est. Biol. Villa Blanca <named-content xmlns:xlink="http://www.w3.org/1999/xlink" content-type="dwc:verbatimCoordinates" xlink:type="simple">10.201361, -84.485101</named-content>, 1115 m, October 2009, R. Rojas (reared). Female: INB0004268499 (COI Barcoded), Costa Rica, Prov. Alajuela, San Ramon, Est. Biol. Villa Blanca <named-content xmlns:xlink="http://www.w3.org/1999/xlink" content-type="dwc:verbatimCoordinates" xlink:type="simple">10.201361, -84.485101</named-content>, 1115 m, October 2009, R. Rojas (Reared). Female: INB0004251817 (COI Barcoded), Costa Rica, Prov. Alajuela,San Ramon, Est. Biol. Villa Blanca <named-content xmlns:xlink="http://www.w3.org/1999/xlink" content-type="dwc:verbatimCoordinates" xlink:type="simple">10.201361, -84.485101</named-content>, 1115 m, October 2009, R. Rojas (reared).</p></tp:treatment-sec><tp:treatment-sec sec-type="Etymology"><title>Etymology.</title><p>This species is named in honor of Ms. Jessie Hill of Hawaii and Philadelphia, and great-great-grandaughter of Ms. Jessie Barron, and in emphatic recognition of Jessie Hill’s contribution to saving and inventorying the conserved ACG rain forest in which reside <italic><tp:taxon-name>Dunama jessiehillae</tp:taxon-name></italic> and four other new species of <italic><tp:taxon-name>Dunama</tp:taxon-name></italic> described in this report.</p></tp:treatment-sec><tp:treatment-sec sec-type="Diagnosis"><title>Diagnosis.</title><p>St8 wide, short, anterior margin simple, posterior margin bearing a pair of small, widely separated processes, a second long pair of processes arises between this more basal pair. Phallus thin basally, wider medially, with a pair of short, serrate projections on each margin, distal part with a pair of opposite, marginal, non-serrate projections, longer than anterior ones. Vesica short, unsclerotized, no cornuti. The tripartite distal structure of the phallus and the two pairs of processes on St8 distinguish <italic><tp:taxon-name>Dunama jessiehillae</tp:taxon-name></italic> from its known congeners.</p></tp:treatment-sec><tp:treatment-sec sec-type="Description"><title>Description.</title><p><bold>Male</bold> (<xref ref-type="fig" rid="F2">Figs 7, 8, 11–13</xref>). <bold><italic>Head</italic></bold> – Antenna pectinate in basal 4/5, rami moderately long, reddish brown, distal fifth of shaft simple, cream colored with an intermix of reddish-brown and gray-brown scales; scape with scale tuft reddish brown and cream colored; frons with cream-colored scales interspersed with a few reddish-brown scales, ocelli absent; labial palpus upcurved, reddish brown with a few scattered cream-colored scales; vertex reddish brown, cream colored laterally; patagium reddish brown near the midline, reddish brown laterally, margins cream colored. <bold><italic>Thorax and abdomen</italic></bold> – Tegula cream colored at base, a mix of cream and reddish-brown scales distally; mesoscutum reddish brown anteriorly, cream and reddish brown posteriorly; mesoscutellum mostly creamy white; thoracic pleuron cream colored to reddish brown; legs mostly reddish brown on outer surfaces, cream colored on inner surfaces. Abdominal dorsum light gray, venter cream colored. <bold><italic>Wings</italic></bold> – Forewing dor<!--PageBreak-->sal ground color a mixture of gray-brown, reddish-brown and beige-colored scales; veins lined with gray, especially distally; anal fold and cubitus reddish brown; orbicular spot diffuse reddish brown; reniform spot small, reddish brown; medial M line thin, reddish brown, a wide, vaguely-defined beige band beyond it; postmedial PM line thin, reddish brown, poorly defined; adterminal AD line reddish brown, fringe gray brown. Ventral surfaces of both wings gray brown. Dorsal hindwing dirty gray brown, lighter near base (<xref ref-type="fig" rid="F2">Figs 7, 8</xref>). (WL 10.70–13.3 mm). <bold><italic>Male genitalia</italic></bold> (<xref ref-type="fig" rid="F2">Figs 11–13</xref>) – T8 quadrate, posterior margin narrowly sclerotized; St8 wide, short, anterior margin simple, posterior margin bearing a pair of small, widely separated processes, a second, longer pair of processes arise between arms of fork (<xref ref-type="fig" rid="F2">Fig. 11</xref>). Uncus lobule-like, short and pubescent; socci thin, short and slightly curved. Valva broad and membranous, with saccular margin serrate and inner surface with spine-like process, near appex (<xref ref-type="fig" rid="F2">Fig. 12</xref>). Phallus thin basally, wider medially with a pair of short, serrate projections on each margin, distal part with a pair of opposite marginal non-serrate projections, longer than anterior ones. Vesica short, unsclerotized (<xref ref-type="fig" rid="F2">Fig. 13</xref>). <bold>Female</bold> (<xref ref-type="fig" rid="F2">Figs 9, 10, 14</xref>). Antenna filiform, shaft cream with a mix of reddish- and gray-brown scales; body color and wing pattern similar to male, wings longer and darker (<xref ref-type="fig" rid="F2">Figs 9, 10</xref>). (WL 13.7–14.7 mm). <bold><italic>Female genitalia</italic></bold> (<xref ref-type="fig" rid="F2">Fig. 14</xref>) – St8 forming a heavily sclerotized capsule; anterior apophyses thin and acute; posterior apophyses thin, CB small and rounded, signum absent; DB short; ostium recessed in St8. Ovipositor lobes triangulate and setose.</p><fig id="F2" position="float" orientation="portrait"><label>Figures 7–14.</label><caption><p><italic><tp:taxon-name>Dunama jessiehillae</tp:taxon-name></italic> <bold>7, 8</bold> Male dorsal and ventral 99-SRNP-4120 <bold>9, 10</bold> Female dorsal and ventral 04-SRNP-42836 <bold>11</bold> Male St8 <bold>12</bold> Male genitalia99-SRNP-4120 <bold>13</bold> Phallus <bold>14</bold> Female genitalia04-SRNP-42836.</p></caption><graphic xmlns:xlink="http://www.w3.org/1999/xlink" xlink:href="ZooKeys-264-011-g002.jpg" position="float" orientation="portrait" xlink:type="simple"/></fig></tp:treatment-sec><tp:treatment-sec sec-type="Natural history"><title>Natural history</title><p>(<xref ref-type="fig" rid="F10">Figs 74, 79, 80, 81</xref>). 506 rearing records: ACG locations: Sector Del Oro (n=84), Orosi (n=4), Pitilla (n=68), Rincon Rain Forest (n=132), San Cristobal (n=217); all mid-elevation rain forest and does not occur in ACG dry forest either as caterpillars or free-flying adults.</p><p>Food plants: exclusively <tp:taxon-name>Arecaceae</tp:taxon-name>: <italic><tp:taxon-name>Asterogyne martiana</tp:taxon-name></italic> (H. Wendl.) H. Wendl. ex Hemsel (n=9), <italic><tp:taxon-name>Astrocaryum alatum</tp:taxon-name></italic> F.H. Loomis (n=5), <italic><tp:taxon-name>Calyptrogyne trichostachys</tp:taxon-name></italic> Burret (n=3), <italic><tp:taxon-name>Chamaedorea pinnatifrons</tp:taxon-name></italic> (Jacq.) Oerst. (n=14), <italic><tp:taxon-name>Chamaedorea tepejilote</tp:taxon-name></italic> Liebm. (n=298), <italic><tp:taxon-name>Chamaedorea warscewiczii</tp:taxon-name></italic> H. Wendl. (n=1) <italic><tp:taxon-name>Cryosophila warscewiczii</tp:taxon-name></italic> (H. Wendl.) Bartlett (n=49), <italic><tp:taxon-name>Geonoma congesta</tp:taxon-name></italic> H. Wendl. ex Spruce (n=1), <italic><tp:taxon-name>Geonoma cuneata</tp:taxon-name></italic> H. Wendl. ex Spruce (n=3), <italic><tp:taxon-name>Geonoma ferruginea</tp:taxon-name></italic> H. Wendl. ex Spruce (n=42), <italic><tp:taxon-name>Geonoma interrupta</tp:taxon-name></italic> (Ruiz &amp; Pav.) Marz. (n=5), <italic><tp:taxon-name>Iriartea deltoidea</tp:taxon-name></italic> Ruiz &amp; Pav. (n=41), <italic><tp:taxon-name>Prestoea decurrens</tp:taxon-name></italic> (H. Wendl. ex Burret) H.E. Moore (n=21), <italic><tp:taxon-name>Welfia regia</tp:taxon-name></italic> H. Wendl. (n=14).</p><p>Eggs laid in small batches of 5–40, and caterpillars may remain together through the penultimate instar, but generally forage separately in the last instar. Cocoons are solitary, generally in a fold of the palm leaf or two pinnae one on top of the other, lightly silked together. The relatively conspicuous caterpillars remain on the leaf when disturbed rather than drop to the ground, implying that they may be aposematic or mimetic even though they are commonly difficult to encounter among overlapping leaf parts, and often on the underside of the leaf.</p><p>Altitude (meters): 340, 405, 420, 645, 680.</p></tp:treatment-sec><tp:treatment-sec sec-type="Parasitoids"><title>Parasitoids.</title><p>27 records from 506 wild-caught caterpillars over 24 years of rain forest search. <bold><tp:taxon-name>Braconidae</tp:taxon-name>:</bold> <tp:taxon-name>Macrocentrinae</tp:taxon-name>: <italic><tp:taxon-name>Austrozele</tp:taxon-name></italic> Janzen03 (n=6) DHJPAR0029342, DHJPAR0029346, DHJPAR0029344, DHJPAR0029347, DHJPAR0029378, <!--PageBreak-->DHJPAR0029377; shared only with <italic><tp:taxon-name>Dunama mexicana</tp:taxon-name></italic>DHJ01. <tp:taxon-name>Microgastrinae</tp:taxon-name>: <italic><tp:taxon-name>Diolcogaster</tp:taxon-name></italic> Choi71 (n=1) DHJPAR0004716; unique to this species of caterpillar. <bold><tp:taxon-name>Tachinidae</tp:taxon-name>:</bold> <italic><tp:taxon-name>Calolydella</tp:taxon-name></italic> Wood01DHJ06 (n=13) DHJPAR0017779, DHJPAR0017778, DHJPAR0017777, DHJPAR0017781, DHJPAR0017780, DHJPAR0007021, etc., which it shares with 4 species of <italic><tp:taxon-name>Dioptis</tp:taxon-name></italic> Hübner, <italic><tp:taxon-name>Dottia</tp:taxon-name></italic> Schaus and <italic><tp:taxon-name>Tithraustes</tp:taxon-name></italic> Druce (26 total rearings of this fly), which are similar-sized notodontids that eat the same species of palms in the same forest; <italic><tp:taxon-name>Lespesia</tp:taxon-name></italic> Wood33DHJ06 (n=3) DHJPAR0037477, DHJPAR0037483, DHJPAR0037482, which it shares with six other species of similar-sized notodontids<italic><tp:taxon-name>Dunama</tp:taxon-name></italic> (n=4), <italic><tp:taxon-name>Dottia</tp:taxon-name></italic> (n=1), and <italic><tp:taxon-name>Heorta</tp:taxon-name></italic> Walker (n=1)feeding on the same palms in the same rain forest habitat;four nematodes and two fungi.</p></tp:treatment-sec><tp:treatment-sec sec-type="Hyperparasitoids"><title>Hyperparasitoids.</title><p>One puparium of <italic><tp:taxon-name>Calolydella</tp:taxon-name></italic> Wood01DHJ06 was hyperparasitized by <italic><tp:taxon-name>Taeniogonalos woodorum</tp:taxon-name></italic> Smith (DHJPAR0010604), <tp:taxon-name>Trigonalidae</tp:taxon-name> (<xref ref-type="bibr" rid="B16">Smith et al. 2012</xref>).</p></tp:treatment-sec><tp:treatment-sec sec-type="Distribution"><title>Distribution.</title><p>Adults of <italic><tp:taxon-name>Dunama jessiehillae</tp:taxon-name></italic> have been collected on the east slope of Cordillera Volcanica de Guanacaste and Tilaran, and in the Sarapiqui lowlands, from 40 to 1500 m elevation (<xref ref-type="fig" rid="F11">Fig. 85</xref>), but larvae have only been encountered at mid-elevations on the same slopes.</p></tp:treatment-sec><tp:treatment-sec sec-type="Remarks"><title>Remarks.</title><p>This species feeds exclusively on <tp:taxon-name>Arecaceae</tp:taxon-name>. Several barcode haplotypes are present in populations from La Selva, Heredia west to the Pacific coast, but they are all very similar (<xref ref-type="fig" rid="F12">Fig. 86</xref>). The most common haplotype is shared with <italic><tp:taxon-name>Dunama angulinea</tp:taxon-name></italic>, which ocupies the Caribbean coastal area and differs only in the structure of its sternum. We elected on that basis to describe it as a new species, following both the advice of a reviewer and our own analysis. If later studies support the doubtful hypothesis that this is merely geographic variation in a widely distributed species, then <italic><tp:taxon-name>Dunama jessiehillae</tp:taxon-name></italic> would be synonymized with <italic><tp:taxon-name>Dunama angulinea</tp:taxon-name></italic>.</p></tp:treatment-sec><tp:treatment-sec><!--Section generated to contain objects referenced in tp:taxon-treatment.--><fig id="F10" position="float" orientation="portrait"><label>Figures 71–84.</label><caption><p>Instars of <italic><tp:taxon-name>Dunama</tp:taxon-name></italic>on food plant (<tp:taxon-name>Arecaceae</tp:taxon-name>) <bold>71–73</bold> Last instar <italic><tp:taxon-name>Dunama janecoxae</tp:taxon-name></italic> 03-SRNP-3122 <bold>74</bold> Eggs of <italic><tp:taxon-name>Dunama jessiehillae</tp:taxon-name></italic> <bold>75–77</bold> Last instar of <italic><tp:taxon-name>Dunama janewaldronae</tp:taxon-name></italic> 02-SRNP-6497 <bold>78</bold> Pupa of <italic><tp:taxon-name>Dunama janewaldronae</tp:taxon-name></italic> 09-SRNP-40001 <bold>79</bold> Penultimate instar <italic><tp:taxon-name>Dunama jessiehillae</tp:taxon-name></italic> 00-SRNP-11377 <bold>80</bold> Last instar <italic><tp:taxon-name>Dunama jessiehillae</tp:taxon-name></italic> 99-SRNP-4114 <bold>81</bold> Prepupa of <italic><tp:taxon-name>Dunama jessiehillae</tp:taxon-name></italic> 06-SRNP-4940 <bold>82–84</bold> Last instar <italic><tp:taxon-name>Dunama jessiebancroftae</tp:taxon-name></italic> 09-SRNP-56324.</p></caption><graphic xmlns:xlink="http://www.w3.org/1999/xlink" xlink:href="ZooKeys-264-011-g010.jpg" position="float" orientation="portrait" xlink:type="simple"/></fig><fig id="F11" position="float" orientation="portrait"><label>Figure 85.</label><caption><p>Map of Costa Rican collection sites for the eight species of <italic><tp:taxon-name>Dunama</tp:taxon-name></italic> (<tp:taxon-name>Notodontidae</tp:taxon-name>) discussed here.</p></caption><graphic xmlns:xlink="http://www.w3.org/1999/xlink" xlink:href="ZooKeys-264-011-g011.jpg" position="float" orientation="portrait" xlink:type="simple"/></fig><fig id="F12" position="float" orientation="portrait"><label>Figure 86.</label><caption><p>The <italic><tp:taxon-name>Dunama</tp:taxon-name></italic> species from Costa Rica in an NJ barcoding tree. Sample sizes are restricted to a haphazardly selected set of five specimens for each species. Many specimens were reared from wildcaught caterpillars and further information on each can be found at <xref ref-type="bibr" rid="B11">Janzen and Hallwachs (2012)</xref>.</p></caption><graphic xmlns:xlink="http://www.w3.org/1999/xlink" xlink:href="ZooKeys-264-011-g012.jpg" position="float" orientation="portrait" xlink:type="simple"/></fig></tp:treatment-sec><ref-list><ref id="B16"><mixed-citation xmlns:xlink="http://www.w3.org/1999/xlink" xlink:type="simple"><person-group><name name-style="western"><surname>Smith</surname><given-names>DR</given-names></name><name name-style="western"><surname>Janzen</surname><given-names>DH</given-names></name><name name-style="western"><surname>Hallwachs</surname><given-names>W</given-names></name><name name-style="western"><surname>Smith</surname><given-names>MA</given-names></name></person-group> (<year>2012</year>)<article-title> Hyperparasitoid wasps (Hymenoptera, Trigonalidae) reared from dry forest and rain forest caterpillars of Area de Conservación Guanacaste, Costa Rica.</article-title><source>Journal of Hymenoptera Research </source><volume>29</volume>: <fpage>119</fpage>-<lpage>44</lpage>. doi: <ext-link ext-link-type="uri" xlink:href="http://dx.doi.org/10.3897/JHR.29.3233" xlink:type="simple">10.3897/JHR.29.3233</ext-link></mixed-citation></ref><ref id="B11"><mixed-citation xmlns:xlink="http://www.w3.org/1999/xlink" xlink:type="simple"><person-group><name name-style="western"><surname>Janzen</surname><given-names>DH</given-names></name><name name-style="western"><surname>Hallwachs</surname><given-names>W</given-names></name></person-group> (<year>2012</year>)<source> Caterpillars, pupae, butterflies &amp; moths of ACG, Guanacaste, Costa Rica. Available from <ext-link ext-link-type="uri" xlink:href="http://Janzen.sas.upenn.edu/caterpillars/database.lasso" xlink:type="simple">http://Janzen.sas.upenn.edu/caterpillars/database.lasso</ext-link>  (accessed 19 December 2011).</source></mixed-citation></ref></ref-list></tp:taxon-treatment>
