# Supplementary material for: Cryptic species within cryptic moths: new species of Dunama Schaus (Notodontidae, Nystaleinae) in Costa Rica
Source: Zookeys. 2013 Feb 6;(264):11–45. doi: 10.3897/zookeys.264.4440 (PMC3668374; doi:10.3897/zookeys.264.4440)
Supplement: XML Treatment for Dunama janewaldronae [file zookeys.264.4440-treatment5.xml]

<!DOCTYPE tp:taxon-treatment
  PUBLIC "-//TaxonX//DTD Taxonomic Treatment Publishing DTD v0 20100105//EN" "tax-treatment-NSO.dtd">
<tp:taxon-treatment xmlns:tp="http://www.plazi.org/taxpub"><tp:treatment-meta><mixed-citation publication-type="journal"><person-group><name><surname>Chacón</surname><given-names>Isidro A.</given-names></name><name><surname>Janzen</surname><given-names>Daniel H.</given-names></name><name><surname>Hallwachs</surname><given-names>Winnie</given-names></name><name><surname>J. Bolling Sullivan</surname><given-names/></name><name><surname>Hajibabaei</surname><given-names> Mehrdad</given-names></name></person-group><article-title>Cryptic species within cryptic moths: new species of <italic>Dunama</italic> Schaus (Notodontidae, Nystaleinae) in Costa Rica</article-title><source>Zookeys</source><day>6</day><month>2</month><year>2013</year><volume>2013</volume><issue>264</issue><fpage>11</fpage><lpage>45</lpage><pub-id pub-id-type="doi">10.3897/zookeys.264.4440</pub-id></mixed-citation></tp:treatment-meta><tp:nomenclature><tp:taxon-name>
                        <tp:taxon-name-part taxon-name-part-type="genus">Dunama</tp:taxon-name-part>
                        <tp:taxon-name-part taxon-name-part-type="species">janewaldronae</tp:taxon-name-part>
                    <object-id xmlns:xlink="http://www.w3.org/1999/xlink" xlink:type="simple">urn:lsid:zoobank.org:act:6A297DF2-4FB7-4D49-AD12-6759563E8240</object-id>
								<object-id xmlns:xlink="http://www.w3.org/1999/xlink" xlink:type="simple">http://species-id.net/wiki/Dunama_janewaldronae</object-id>
								</tp:taxon-name><tp:taxon-authority>Chacón</tp:taxon-authority><tp:taxon-status xmlns:xlink="http://www.w3.org/1999/xlink" xlink:type="simple">sp. n.</tp:taxon-status><xref ref-type="fig" rid="F4">Figs 23–30</xref><xref ref-type="fig" rid="F10">, 75–78</xref></tp:nomenclature><tp:treatment-sec sec-type="Type material"><title>Type material.</title><p><bold>Holotype</bold> male: 08-SRNP-430 (Dissected, COI Barcoded), Costa Rica, Alajuela, Sector San Cristobal, Suampo Uncaria <named-content xmlns:xlink="http://www.w3.org/1999/xlink" content-type="dwc:verbatimCoordinates" xlink:type="simple">10.93597, -85.37135</named-content>, 506 m, 16 February 2008, Gloria Sihezar. <bold>Paratypes</bold> (all reared from wild-caught caterpillars):(2♂ 2♀).Male:08-SRNP-382(COI Barcoded),Costa Rica, Prov. Alajuela, Sector San Cristobal, Suampo Uncaria <named-content xmlns:xlink="http://www.w3.org/1999/xlink" content-type="dwc:verbatimCoordinates" xlink:type="simple">10.93597, -85.37135</named-content>, 506 m, 16 February 2008, Gloria Sihezar. Male: 08-SRNP-433 (Dissected, COI Barcoded),Costa Rica, Prov. Alajuela, Sector San Cristobal, Suampo Uncaria <named-content xmlns:xlink="http://www.w3.org/1999/xlink" content-type="dwc:verbatimCoordinates" xlink:type="simple">10.93597, -85.37135</named-content>, 506 m, 16 February 2008, Gloria Sihezar. Female:08-SRNP-407(COI Barcoded),Costa Rica, Prov. Alajuela, Sector San Cristobal, Suampo Uncaria <named-content xmlns:xlink="http://www.w3.org/1999/xlink" content-type="dwc:verbatimCoordinates" xlink:type="simple">10.93597, -85.37135</named-content>, 506 m, 16 February 2008, Gloria Sihezar. Female: 00-SRNP-21518 (Dissected, COI Barcoded),Costa Rica, Prov. Alajuela, Sector San Cristobal, Rio Blanco Abajo <named-content xmlns:xlink="http://www.w3.org/1999/xlink" content-type="dwc:verbatimCoordinates" xlink:type="simple">10.90037, -85.37254</named-content>, 500 m, 5 November 2000, Freddy Quesada.</p></tp:treatment-sec><tp:treatment-sec sec-type="Other material examined"><title>Other material examined.</title><p>Barcoded: 78 specimens, which divided into four haplotypes with differences from the most common haplotype (44 specimens) of 0.25% or less, except for the specimens from Limon that were idéntical, or about 0.6% different. Barcoded specimens were from Alajuela and Limon Provinces (<xref ref-type="fig" rid="F12">Fig. 86</xref>). Museum specimens: (18): 2♂ 1♀ Guanacaste, 4♂ 6♀ Alajuela, 1♂ Heredia, 4♂ Limon. Dissections: 2♂ 1♀ Guanacaste, 1♂ 1♀ Alajuela, 1♂ Heredia, 1♂ Limon.</p><p><bold>Janzen &amp; Hallwachs voucher specimens</bold>: Male: 08-SRNP-390 (COI Barcoded), Costa Rica, Prov. Alajuela, Sector San Cristobal, Suampo Uncaria <named-content xmlns:xlink="http://www.w3.org/1999/xlink" content-type="dwc:verbatimCoordinates" xlink:type="simple">10.93597, -85.37135</named-content>, 506 m, 16 February 2008, Gloria Sihezar. Male: 00-SRNP-21521, Costa Rica, Prov. Alajuela, Sector San Cristobal, Rio Blanco Abajo <named-content xmlns:xlink="http://www.w3.org/1999/xlink" content-type="dwc:verbatimCoordinates" xlink:type="simple">10.90037, -85.37254</named-content>, 500 m, 23 October 2000, Freddy Quesada. Female: 08-SRNP-399 (Dissected, COI Barcoded), Costa Rica, Prov. Alajuela, Sector San Cristobal, Suampo Uncaria <named-content xmlns:xlink="http://www.w3.org/1999/xlink" content-type="dwc:verbatimCoordinates" xlink:type="simple">10.93597, -85.37135</named-content>, 506 m, 15 February 2008, Gloria Sihezar. Female: 08-SRNP-419 (COI <!--PageBreak-->Barcoded), Costa Rica, Prov. Alajuela, Sector San Cristobal, Suampo Uncaria <named-content xmlns:xlink="http://www.w3.org/1999/xlink" content-type="dwc:verbatimCoordinates" xlink:type="simple">10.93597, -85.37135</named-content>, 506 m, 15 February 2008, Gloria Sihezar. Female: 08-SRNP-423 (COI Barcoded), Costa Rica, Prov. Alajuela, Sector San Cristobal, Suampo Uncaria <named-content xmlns:xlink="http://www.w3.org/1999/xlink" content-type="dwc:verbatimCoordinates" xlink:type="simple">10.93597, -85.37135</named-content>, 506 m, 16 February 2008, Gloria Sihezar.</p><p><bold>INBio specimens</bold>: Male: INBIOCRI001288520 (Dissected, COI Barcoded), Costa Rica, Prov. Guanacaste,P. N. Guanacaste, 9 Km S Santa Cecilia, Est. Pitilla <named-content xmlns:xlink="http://www.w3.org/1999/xlink" content-type="dwc:verbatimCoordinates" xlink:type="simple">10.992609, -85.429477</named-content>, 700 m, 30 January 1993, P. Rios. Female: INBIOCRI002583021, Costa Rica, Prov. Alajuela, Santa Cecilia, 8 Km S. Estacion Pitilla 10.990808 -85427641, 680 m, February 1988, A. Chacon &amp; M. Espinoza.</p><!--PageBreak--></tp:treatment-sec><tp:treatment-sec sec-type="Etymology"><title>Etymology.</title><p>This species is named in honor of Ms. Jane Waldron, great-grandmother of Jessie Hill of Philadelphia and Hawaii, and in emphatic recognition of Jessie Hill’s contribution to saving and inventorying the conserved ACG rain forest in which <italic><tp:taxon-name>Dunama janewaldronae</tp:taxon-name></italic> breeds.</p></tp:treatment-sec><tp:treatment-sec sec-type="Diagnosis"><title>Diagnosis.</title><p>St8 wide, short, anterior margin simple, posterior margin bearing a pair of small, widely separated processes with serrate margins, a second, long pair of processes arising between arms of first pair. Phallus thin in the base, wider and sclerotized in distal part, ventral margin of distal part with six teeth and dorsal margin with two small teeth.</p></tp:treatment-sec><tp:treatment-sec sec-type="Description"><title>Description.</title><p><bold>Male</bold> (<xref ref-type="fig" rid="F4">Figs 23, 24, 27–29</xref>). <bold><italic>Head</italic></bold> – Antenna pectinate in basal 4/5, rami moderately long reddish brown, distal fifth simple, shaft with a mix of reddish-brown and gray brown scales, scape with scale tuft blackish brown at base and cream to tip; frons with a mix of cream and blackish-brown scales; labial palpus upcurved blackish brown with a few scattered cream-colored scales; ocelli absent; vertex blackish brown, cream colored laterally; patagium blackish brown near midline, blackish brown laterally, margins cream colored. <bold><italic>Thorax and abdomen</italic></bold> – Tegula cream colored at base, a mix of cream and blackish-brown scales distally; mesoscutum blackish brown anteriorly, cream and reddish brown posteriorly; mesoscutellum mostly creamy white; thoracic pleuron cream colored to blackish brown; legs mostly blackish brown on outer surfaces, cream colored on inner surfaces. Abdominal dorsum light gray, venter cream colored. <bold><italic>Wings</italic></bold> – Dorsal ground color a mixture of gray-brown and beige scales; veins lined with gray, especially distally; anal fold and cubitus blackish brown; orbicular spot diffuse blackish brown; reniform spot small, blackish brown; M-line thin, blackish brown, a wide, vaguely-defined beige band beyond it; PM-line thin, blackish brown, poorly defined; AD-line with blackish-brown spots, fringe gray brown. Ventral surfaces of both wings gray brown. Dorsal hindwing dirty gray brown, lighter near base (<xref ref-type="fig" rid="F4">Figs 23, 24</xref>). (WL 12.5–13.4 mm). <bold><italic>Male genitalia</italic></bold> (<xref ref-type="fig" rid="F4">Figs 27–29</xref>) – St8 wide, short, anterior margin simple, posterior margin bearing a pair of small, widely separated processes with serrate margins; a second, long pair of processes arising between arms of first pair (<xref ref-type="fig" rid="F4">Fig. 27</xref>). Uncus lobule-like and lightly pubescent, socci thin and lightly curved. Valva broad and membranous, with serrate saccular margin, inner surface with a hook-like process near apex (<xref ref-type="fig" rid="F4">Fig. 28</xref>). Phallus thin at base, wider and sclerotized distally, ventral margin of distal part with six teeth and dorsal margin with two small teeth. Vesica tiny, bearing a minute cornutus (<xref ref-type="fig" rid="F4">Fig. 29</xref>). <bold>Female</bold> (<xref ref-type="fig" rid="F4">Figs 25, 26, 30</xref>). Antenna filiform, shaft gray brown; body color and wing pattern similar to male but wings longer and darker (<xref ref-type="fig" rid="F4">Figs 25, 26</xref>). (WL 16.5–16.8 mm). <bold><italic>Female genitalia</italic></bold> (<xref ref-type="fig" rid="F4">Fig. 30</xref>) – Segment 8 forming a heavily sclerotized capsule; anterior apophyses acute; posterior apophyses tiny, CB small and rounded, signum absent; DB short; ostium recessed in St8. Ovipositor lobes triangulate and setose.</p><fig id="F4" position="float" orientation="portrait"><label>Figures 23–30.</label><caption><p><italic><tp:taxon-name>Dunama janewaldronae</tp:taxon-name></italic> <bold>23, 24</bold> Male dorsal and ventral 08-SRNP-430 <bold>25, 26</bold> Female dorsal and ventral 00-SRNP-21518 <bold>27</bold> Male St8 <bold>28</bold> Male genitalia 08-SRNP-430 <bold>29</bold> Phallus <bold>30</bold> Female genitalia 00-SRNP-21518.</p></caption><graphic xmlns:xlink="http://www.w3.org/1999/xlink" xlink:href="ZooKeys-264-011-g004.jpg" position="float" orientation="portrait" xlink:type="simple"/></fig></tp:treatment-sec><tp:treatment-sec sec-type="Natural history "><title>Natural history </title><p>(<xref ref-type="fig" rid="F10">Figs 75, 76, 77, 78</xref>). 201 records reared from Sector Pitilla (n=13), Rincon Rain Forest (n=57), and San Cristobal (n=131), all rain forest sites.</p><p>Food plants: <tp:taxon-name>Arecaceae</tp:taxon-name>: <italic><tp:taxon-name>Chamaedorea dammeriana</tp:taxon-name></italic> Burret (n=42), <italic><tp:taxon-name>Geonoma congesta</tp:taxon-name></italic> (n=22), <italic><tp:taxon-name>Geonoma cuneata</tp:taxon-name></italic> (n=114), <italic><tp:taxon-name>Prestoea decurrens</tp:taxon-name></italic> (n=13), <italic><tp:taxon-name>Welfia regia</tp:taxon-name></italic> (n=10).</p><!--PageBreak--></tp:treatment-sec><tp:treatment-sec sec-type="Parasitoids"><title>Parasitoids</title><p>: <bold><tp:taxon-name>Braconidae</tp:taxon-name></bold>: <tp:taxon-name>Macrocentrinae</tp:taxon-name>, <italic><tp:taxon-name>Austrozele</tp:taxon-name></italic> Janzen03 (n=5), shared with <italic><tp:taxon-name>Dunama jessiebarronae</tp:taxon-name></italic>. <bold><tp:taxon-name>Tachinidae</tp:taxon-name></bold>: <italic><tp:taxon-name>Lespesia</tp:taxon-name></italic> Wood33DHJ06 (n=7), shared with <italic><tp:taxon-name>Dunama jessiebarronae</tp:taxon-name></italic>, and <italic><tp:taxon-name>Jurinella</tp:taxon-name></italic> Wood06 (n=1). The latter species parasitizes only <tp:taxon-name>Notodontidae</tp:taxon-name> and <tp:taxon-name>Hesperiidae</tp:taxon-name> feeding on rain forest <tp:taxon-name>Arecaceae</tp:taxon-name>.</p></tp:treatment-sec><tp:treatment-sec sec-type="Distribution"><title>Distribution.</title><p><italic><tp:taxon-name>Dunama janewaldronae</tp:taxon-name></italic> has been reared from intermediate elevations of the eastern side of the Cordillera Volcanica de Guanacaste from 400 to 680 m elevation (<xref ref-type="fig" rid="F11">Fig. 85</xref>).</p></tp:treatment-sec><tp:treatment-sec sec-type="Remarks"><title>Remarks.</title><p>This species shows identical genitalia and very similar barcodes throughout Costa Rica (<xref ref-type="fig" rid="F12">Fig. 86</xref>). Specimens from the Caribbean side of Costa Rica have the most divergent barcodes, but are still within the range of variation seen for most species. Nearest neighbor analyses pair <italic><tp:taxon-name>Dunama janewaldronae</tp:taxon-name></italic> with <italic><tp:taxon-name>Dunama angulinea</tp:taxon-name></italic> and they differ mostly in being slightly different in size. They share several species of understory <tp:taxon-name>Arecaceae</tp:taxon-name> as caterpillar food plants.</p></tp:treatment-sec><tp:treatment-sec><!--Section generated to contain objects referenced in tp:taxon-treatment.--><fig id="F10" position="float" orientation="portrait"><label>Figures 71–84.</label><caption><p>Instars of <italic><tp:taxon-name>Dunama</tp:taxon-name></italic>on food plant (<tp:taxon-name>Arecaceae</tp:taxon-name>) <bold>71–73</bold> Last instar <italic><tp:taxon-name>Dunama janecoxae</tp:taxon-name></italic> 03-SRNP-3122 <bold>74</bold> Eggs of <italic><tp:taxon-name>Dunama jessiehillae</tp:taxon-name></italic> <bold>75–77</bold> Last instar of <italic><tp:taxon-name>Dunama janewaldronae</tp:taxon-name></italic> 02-SRNP-6497 <bold>78</bold> Pupa of <italic><tp:taxon-name>Dunama janewaldronae</tp:taxon-name></italic> 09-SRNP-40001 <bold>79</bold> Penultimate instar <italic><tp:taxon-name>Dunama jessiehillae</tp:taxon-name></italic> 00-SRNP-11377 <bold>80</bold> Last instar <italic><tp:taxon-name>Dunama jessiehillae</tp:taxon-name></italic> 99-SRNP-4114 <bold>81</bold> Prepupa of <italic><tp:taxon-name>Dunama jessiehillae</tp:taxon-name></italic> 06-SRNP-4940 <bold>82–84</bold> Last instar <italic><tp:taxon-name>Dunama jessiebancroftae</tp:taxon-name></italic> 09-SRNP-56324.</p></caption><graphic xmlns:xlink="http://www.w3.org/1999/xlink" xlink:href="ZooKeys-264-011-g010.jpg" position="float" orientation="portrait" xlink:type="simple"/></fig><fig id="F12" position="float" orientation="portrait"><label>Figure 86.</label><caption><p>The <italic><tp:taxon-name>Dunama</tp:taxon-name></italic> species from Costa Rica in an NJ barcoding tree. Sample sizes are restricted to a haphazardly selected set of five specimens for each species. Many specimens were reared from wildcaught caterpillars and further information on each can be found at <xref ref-type="bibr" rid="B11">Janzen and Hallwachs (2012)</xref>.</p></caption><graphic xmlns:xlink="http://www.w3.org/1999/xlink" xlink:href="ZooKeys-264-011-g012.jpg" position="float" orientation="portrait" xlink:type="simple"/></fig><fig id="F11" position="float" orientation="portrait"><label>Figure 85.</label><caption><p>Map of Costa Rican collection sites for the eight species of <italic><tp:taxon-name>Dunama</tp:taxon-name></italic> (<tp:taxon-name>Notodontidae</tp:taxon-name>) discussed here.</p></caption><graphic xmlns:xlink="http://www.w3.org/1999/xlink" xlink:href="ZooKeys-264-011-g011.jpg" position="float" orientation="portrait" xlink:type="simple"/></fig></tp:treatment-sec><ref-list><ref id="B11"><mixed-citation xmlns:xlink="http://www.w3.org/1999/xlink" xlink:type="simple"><person-group><name name-style="western"><surname>Janzen</surname><given-names>DH</given-names></name><name name-style="western"><surname>Hallwachs</surname><given-names>W</given-names></name></person-group> (<year>2012</year>)<source> Caterpillars, pupae, butterflies &amp; moths of ACG, Guanacaste, Costa Rica. Available from <ext-link ext-link-type="uri" xlink:href="http://Janzen.sas.upenn.edu/caterpillars/database.lasso" xlink:type="simple">http://Janzen.sas.upenn.edu/caterpillars/database.lasso</ext-link>  (accessed 19 December 2011).</source></mixed-citation></ref></ref-list></tp:taxon-treatment>
