# Supplementary material for: Cryptic species within cryptic moths: new species of Dunama Schaus (Notodontidae, Nystaleinae) in Costa Rica
Source: Zookeys. 2013 Feb 6;(264):11–45. doi: 10.3897/zookeys.264.4440 (PMC3668374; doi:10.3897/zookeys.264.4440)
Supplement: XML Treatment for Dunama jessiebancroftae [file zookeys.264.4440-treatment6.xml]

<!DOCTYPE tp:taxon-treatment
  PUBLIC "-//TaxonX//DTD Taxonomic Treatment Publishing DTD v0 20100105//EN" "tax-treatment-NSO.dtd">
<tp:taxon-treatment xmlns:tp="http://www.plazi.org/taxpub"><tp:treatment-meta><mixed-citation publication-type="journal"><person-group><name><surname>Chacón</surname><given-names>Isidro A.</given-names></name><name><surname>Janzen</surname><given-names>Daniel H.</given-names></name><name><surname>Hallwachs</surname><given-names>Winnie</given-names></name><name><surname>J. Bolling Sullivan</surname><given-names/></name><name><surname>Hajibabaei</surname><given-names> Mehrdad</given-names></name></person-group><article-title>Cryptic species within cryptic moths: new species of <italic>Dunama</italic> Schaus (Notodontidae, Nystaleinae) in Costa Rica</article-title><source>Zookeys</source><day>6</day><month>2</month><year>2013</year><volume>2013</volume><issue>264</issue><fpage>11</fpage><lpage>45</lpage><pub-id pub-id-type="doi">10.3897/zookeys.264.4440</pub-id></mixed-citation></tp:treatment-meta><tp:nomenclature><tp:taxon-name>
                        <tp:taxon-name-part taxon-name-part-type="genus">Dunama</tp:taxon-name-part>
                        <tp:taxon-name-part taxon-name-part-type="species">jessiebancroftae</tp:taxon-name-part>
                    <object-id xmlns:xlink="http://www.w3.org/1999/xlink" xlink:type="simple">urn:lsid:zoobank.org:act:954407D9-FA83-44B5-9BEA-EEE1612AA585</object-id>
								<object-id xmlns:xlink="http://www.w3.org/1999/xlink" xlink:type="simple">http://species-id.net/wiki/Dunama_jessiebancroftae</object-id>
								</tp:taxon-name><tp:taxon-authority>Chacón</tp:taxon-authority><tp:taxon-status xmlns:xlink="http://www.w3.org/1999/xlink" xlink:type="simple">sp. n.</tp:taxon-status><xref ref-type="fig" rid="F5">Figs 31–38</xref><xref ref-type="fig" rid="F10">, 82–84</xref></tp:nomenclature><tp:treatment-sec sec-type="Type material"><title>Type material.</title><p><bold>Holotype</bold> male: 09-SRNP-56330 (Dissected, COI Barcoded), Costa Rica, Prov. Guanacaste, Sector Pailas, Gemelos <named-content xmlns:xlink="http://www.w3.org/1999/xlink" content-type="dwc:verbatimCoordinates" xlink:type="simple">10.76928, -85.34662</named-content>, 1276 m, 18 June 2009, Daniel M. Acuna (INBio). <bold>Paratypes</bold>:2♂ 2♀. Male: 06-SRNP-36778 (COI Barcoded), Costa Rica, Prov. Guanacaste, Sector Cacao, Sendero Abajo <named-content xmlns:xlink="http://www.w3.org/1999/xlink" content-type="dwc:verbatimCoordinates" xlink:type="simple">10.92547, -85.47158</named-content>, 1020 m, 12 December 2006, Harry Ramirez. Male: 08-SRNP-57204, Costa Rica, Prov. Guanacaste, Sector Mundo Nuevo, Vado Chamaedorea <named-content xmlns:xlink="http://www.w3.org/1999/xlink" content-type="dwc:verbatimCoordinates" xlink:type="simple">10.77638, -85.40024</named-content>, 570 m, 16 August 2008, Mariano Pereira. Female: 06-SRNP-47624 (COI Barcoded), Costa Rica, Prov. Guanacaste, Sector Cacao, Puente Gongora <named-content xmlns:xlink="http://www.w3.org/1999/xlink" content-type="dwc:verbatimCoordinates" xlink:type="simple">10.88489, -85.47203</named-content>, 540 m, 10 September 2006, Dunia Garcia. Female: 06-SRNP-36773 (Dissected, COI Barcoded), Costa Rica, Prov. Guanacaste, Sector Cacao, Sendero Abajo <named-content xmlns:xlink="http://www.w3.org/1999/xlink" content-type="dwc:verbatimCoordinates" xlink:type="simple">10.92547, -85.47158</named-content>, 1020 m, 12 October 2006, Harry Ramirez. Female: 08-SRNP-57269 (COI Barcoded), Costa Rica, Prov. Guanacaste, Sector Mundo Nuevo, Vado Chamaedorea <named-content xmlns:xlink="http://www.w3.org/1999/xlink" content-type="dwc:verbatimCoordinates" xlink:type="simple">10.77638, -85.40024</named-content>, 570 m, 15 August 2008, Jose Cortez.</p></tp:treatment-sec><tp:treatment-sec sec-type="Other material examined"><title>Other material examined.</title><p>Barcoded: 75 specimens from Guanacaste and Puntarenas Provinces that divide into 3 principal haplotypes (excluding 2 partial sequences), which differed from each other by less than 0.25%. One haplotype predominated (66 specimens). Museum specimens: 6 specimens: 3♂ 2♀ Guanacaste, 1♂ Puntarenas. Dissections: 2♂ 1♀ Guanacaste, 1♂ Puntarenas. <bold>Janzen &amp; Hallwachs voucher specimens</bold>: Male: 08-SRNP-57752 (Dissected, COI Barcoded), Costa Rica, Prov. Guanacaste, Sector Mundo Nuevo, Vado Chepon <named-content xmlns:xlink="http://www.w3.org/1999/xlink" content-type="dwc:verbatimCoordinates" xlink:type="simple">10.77816, -85.41629</named-content>, 440 m, 10 October 2008, Jose Cortez. Male: 06-SRNP-47625 (COI Barcoded), Costa Rica, Prov. Guanacaste, Sector Cacao, Puente Gongora <named-content xmlns:xlink="http://www.w3.org/1999/xlink" content-type="dwc:verbatimCoordinates" xlink:type="simple">10.88489, -85.47203</named-content>, 540 m, 10 September 2006, Dunia Garcia. Female: 08-SRNP-57739 (Dissected, COI Barco<!--PageBreak-->ded), Costa Rica, Prov. Guanacaste, Sector Mundo Nuevo, Vado Chepon <named-content xmlns:xlink="http://www.w3.org/1999/xlink" content-type="dwc:verbatimCoordinates" xlink:type="simple">10.77816, -85.41629</named-content>, 440 m, 8 October 2008, Jose Cortez. Female: 09-SRNP-56324 (COI Barcoded), Costa Rica, Prov. Guanacaste, Sector Pailas, Gemelos <named-content xmlns:xlink="http://www.w3.org/1999/xlink" content-type="dwc:verbatimCoordinates" xlink:type="simple">10.76928, -85.34662</named-content>, 1276 m, 17 July 2009, Daniel M. Acuña. <bold>INBio specimens</bold>: Male: INB0003435267 (Dissected, COI Barcoded), Costa Rica, Prov. Guanacaste, Z.P. Nosara, Cerro Romo <named-content xmlns:xlink="http://www.w3.org/1999/xlink" content-type="dwc:verbatimCoordinates" xlink:type="simple">10.002648, -85.404627</named-content>, 885 m, 10–15 February 2002, H. Mendez. Male: INBIOCRI0020454417 (Dissected, COI Barcoded), Costa Rica, Prov. Puntarenas, R.B. Carara, Quebrada Bonita <named-content xmlns:xlink="http://www.w3.org/1999/xlink" content-type="dwc:verbatimCoordinates" xlink:type="simple">9.774233, -84.608124</named-content>, 50 m, October 1994, J.C. Saborio.</p><!--PageBreak--></tp:treatment-sec><tp:treatment-sec sec-type="Etymology"><title>Etymology.</title><p>This species is named in honor of Ms. Jessie Bancroft, grandmother of Jessie Hill of Philadelphia and Hawaii, and in emphatic recognition of Jessie Hill’s contribution to saving and inventorying the conserved ACG rain forest in which <italic><tp:taxon-name>Dunama jessiebancroftae</tp:taxon-name></italic> breeds.</p></tp:treatment-sec><tp:treatment-sec sec-type="Diagnosis"><title>Diagnosis.</title><p>St8 wide and short, anterior margin simple, posterior margin bearing a simple acute and triangulate process. Phallus narrow at base, expanding medially, heavily sclerotized at distal third, with dorsal margin serrate, narrowing to tip.</p></tp:treatment-sec><tp:treatment-sec sec-type="Description"><title>Description.</title><p><bold>Male</bold> (<xref ref-type="fig" rid="F5">Figs 31, 32, 35–37</xref>). <bold><italic>Head</italic></bold> – Antenna pectinate in basal 4/5, rami moderately long reddish brown, distal fifth simple, shaft gray brown with reddish-brown scales at base, scape with scale tuft gray brown and cream; frons with a mix cream and gray-brown scales; labial palpus upcurved blackish brown with a few scattered cream-colored scales; ocelli absent; vertex gray brown, cream colored laterally; patagium blackish brown with margins cream colored. <bold><italic>Thorax and abdomen</italic></bold> – Tegula cream colored at base, a mix of cream and gray-brown scales distally; mesoscutum blackish brown anteriorly, cream and blackish brown posteriorly; mesoscutellum mostly creamy white; thoracic pleuron cream colored to blackish brown; legs mostly reddish brown on outer surfaces, cream colored on inner surfaces. Abdominal dorsum light gray, venter cream colored. <bold><italic>Wings</italic></bold> – Dorsal ground color with a mixture of gray-brown, blackish-brown and beige scales; veins lined with gray, especially distally; anal fold and cubitus blackish brown; orbicular spot diffuse blackish brown; reniform spot small, blackish brown; M-line thin, wavy, blackish brown, a wide, vaguely-defined beige band beyond it; PM-line thin, blackish brown, poorly defined; AD-terminal line with blackish-brown spots, fringe gray brown. Ventral surfaces of both wings gray brown. Dorsal hindwing dirty gray brown, lighter near base (<xref ref-type="fig" rid="F5">Figs 31, 32</xref>). <bold><italic>Male genitalia</italic></bold> – (<xref ref-type="fig" rid="F5">Figs 35–37</xref>) St8 wide and short, anterior margin simple, posterior margin bearing a simple acute and triangulate process (<xref ref-type="fig" rid="F5">Fig. 35</xref>). Uncus small with a hollow depression in middle, socci thin, long and acute. Valva wide and membranous with saccular margin serrate, heavily sclerotized at base (<xref ref-type="fig" rid="F5">Fig. 36</xref>). Phallus narrow at base, expanding medially, heavily sclerotized at distal third, with dorsal margin serrate, narrowing to tip. Vesica tiny (<xref ref-type="fig" rid="F5">Fig. 37</xref>). <bold>Female</bold> (<xref ref-type="fig" rid="F5">Figs 33, 34, 38</xref>). Antenna filiform, shaft gray brown with a mix of reddish-brown scales; Body color and wing pattern similar to male but wings longer and darker (<xref ref-type="fig" rid="F5">Figs 33, 34</xref>). (WL 16.4–17.0 mm). <bold><italic>Female genitalia</italic></bold> (<xref ref-type="fig" rid="F5">Fig. 38</xref>) – Segment 8 forming a heavily sclerotized capsule; anterior apophyses thin and acute; posterior apophyses thin, CB small and round, signum absent; DB short; ostium recessed in St8. Ovipositor lobes acute and setose.</p><fig id="F5" position="float" orientation="portrait"><label>Figures 31–38.</label><caption><p><italic><tp:taxon-name>Dunama jessiebancroftae</tp:taxon-name></italic> <bold>31, 32</bold> Male dorsal and ventral 09-SRNP-56330 <bold>33, 34</bold> female dorsal and ventral 06-SRNP-36773 <bold>35</bold> Male St8 <bold>36</bold> Male genitalia 09-SRNP-56330 <bold>37</bold> Phallus <bold>38</bold> Female genitalia 06-SRNP-36773.</p></caption><graphic xmlns:xlink="http://www.w3.org/1999/xlink" xlink:href="ZooKeys-264-011-g005.jpg" position="float" orientation="portrait" xlink:type="simple"/></fig></tp:treatment-sec><tp:treatment-sec sec-type="Natural history"><title>Natural history</title><p>(<xref ref-type="fig" rid="F10">Figs 82, 83, 84</xref>). 318 caterpillars reared from the western lower and intermediate elevations of the Cordillera Volcanica de Guanacaste (220–1276 m elevation), and the only ACG species of <italic><tp:taxon-name>Dunama</tp:taxon-name></italic> that even marginally occurs in the edge of ACG dry forest. Sector Cacao (n=122), Del Oro (n=8), El Hacha (n=2), Mundo Nuevo (n=169), Pailas (n=16).</p><p>Food plants: <tp:taxon-name>Arecaceae</tp:taxon-name>: <italic><tp:taxon-name>Bactris major</tp:taxon-name></italic> Jacq. (n=2), <italic><tp:taxon-name>Chamaedorea costaricana</tp:taxon-name></italic> Oerst. (n=307), <italic><tp:taxon-name>Geonoma cuneata</tp:taxon-name></italic> (n=8).</p><!--PageBreak--></tp:treatment-sec><tp:treatment-sec sec-type="Parasitoids"><title>Parasitoids.</title><p><bold><tp:taxon-name>Braconidae</tp:taxon-name></bold>: <tp:taxon-name>Macrocentrinae</tp:taxon-name>? <italic><tp:taxon-name>Austrozele</tp:taxon-name></italic>? (n=1); <tp:taxon-name>Meteorinae</tp:taxon-name>, <italic><tp:taxon-name>Meteorus</tp:taxon-name></italic> Zitani01DHJ05 (n=1). <bold><tp:taxon-name>Tachinidae</tp:taxon-name></bold>: <italic><tp:taxon-name>Lespesia</tp:taxon-name></italic> Wood33DHJ06 (n=6), a species of tachinid parasitoid that it shares with two other species of <italic><tp:taxon-name>Dunama</tp:taxon-name></italic>.</p></tp:treatment-sec><tp:treatment-sec sec-type="Distribution"><title>Distribution and habitat.</title><p>In addition to the rearing records from ACG, <italic><tp:taxon-name>Dunama jessiebancroftae</tp:taxon-name></italic> has been collected in the Peninsula de Nicoya, and the lowland of Central Pacific Costa Rica, from 50 to 1286 m elevation (<xref ref-type="fig" rid="F11">Fig. 85</xref>); all of these extra-ACG sites are also intergrades between rain forest and dry forest, at least before they were largely deforested.</p></tp:treatment-sec><tp:treatment-sec sec-type="Remarks"><title>Remarks.</title><p>This species is homogeneous over its limited range. Nearest neighbor analyses (<xref ref-type="fig" rid="F12">Fig. 86</xref>) suggest that it is the most different from all other <italic><tp:taxon-name>Dunama</tp:taxon-name></italic> in Costa Rica, which suggests the highly unlikely scenario that it was orginally a species of the intergrade of dry forest with rain forest, and then evolutionarily spread into rain forest ecosystems.</p></tp:treatment-sec><tp:treatment-sec><!--Section generated to contain objects referenced in tp:taxon-treatment.--><fig id="F10" position="float" orientation="portrait"><label>Figures 71–84.</label><caption><p>Instars of <italic><tp:taxon-name>Dunama</tp:taxon-name></italic>on food plant (<tp:taxon-name>Arecaceae</tp:taxon-name>) <bold>71–73</bold> Last instar <italic><tp:taxon-name>Dunama janecoxae</tp:taxon-name></italic> 03-SRNP-3122 <bold>74</bold> Eggs of <italic><tp:taxon-name>Dunama jessiehillae</tp:taxon-name></italic> <bold>75–77</bold> Last instar of <italic><tp:taxon-name>Dunama janewaldronae</tp:taxon-name></italic> 02-SRNP-6497 <bold>78</bold> Pupa of <italic><tp:taxon-name>Dunama janewaldronae</tp:taxon-name></italic> 09-SRNP-40001 <bold>79</bold> Penultimate instar <italic><tp:taxon-name>Dunama jessiehillae</tp:taxon-name></italic> 00-SRNP-11377 <bold>80</bold> Last instar <italic><tp:taxon-name>Dunama jessiehillae</tp:taxon-name></italic> 99-SRNP-4114 <bold>81</bold> Prepupa of <italic><tp:taxon-name>Dunama jessiehillae</tp:taxon-name></italic> 06-SRNP-4940 <bold>82–84</bold> Last instar <italic><tp:taxon-name>Dunama jessiebancroftae</tp:taxon-name></italic> 09-SRNP-56324.</p></caption><graphic xmlns:xlink="http://www.w3.org/1999/xlink" xlink:href="ZooKeys-264-011-g010.jpg" position="float" orientation="portrait" xlink:type="simple"/></fig><fig id="F11" position="float" orientation="portrait"><label>Figure 85.</label><caption><p>Map of Costa Rican collection sites for the eight species of <italic><tp:taxon-name>Dunama</tp:taxon-name></italic> (<tp:taxon-name>Notodontidae</tp:taxon-name>) discussed here.</p></caption><graphic xmlns:xlink="http://www.w3.org/1999/xlink" xlink:href="ZooKeys-264-011-g011.jpg" position="float" orientation="portrait" xlink:type="simple"/></fig><fig id="F12" position="float" orientation="portrait"><label>Figure 86.</label><caption><p>The <italic><tp:taxon-name>Dunama</tp:taxon-name></italic> species from Costa Rica in an NJ barcoding tree. Sample sizes are restricted to a haphazardly selected set of five specimens for each species. Many specimens were reared from wildcaught caterpillars and further information on each can be found at <xref ref-type="bibr" rid="B11">Janzen and Hallwachs (2012)</xref>.</p></caption><graphic xmlns:xlink="http://www.w3.org/1999/xlink" xlink:href="ZooKeys-264-011-g012.jpg" position="float" orientation="portrait" xlink:type="simple"/></fig></tp:treatment-sec><ref-list><ref id="B11"><mixed-citation xmlns:xlink="http://www.w3.org/1999/xlink" xlink:type="simple"><person-group><name name-style="western"><surname>Janzen</surname><given-names>DH</given-names></name><name name-style="western"><surname>Hallwachs</surname><given-names>W</given-names></name></person-group> (<year>2012</year>)<source> Caterpillars, pupae, butterflies &amp; moths of ACG, Guanacaste, Costa Rica. Available from <ext-link ext-link-type="uri" xlink:href="http://Janzen.sas.upenn.edu/caterpillars/database.lasso" xlink:type="simple">http://Janzen.sas.upenn.edu/caterpillars/database.lasso</ext-link>  (accessed 19 December 2011).</source></mixed-citation></ref></ref-list></tp:taxon-treatment>
