# Supplementary material for: Cryptic species within cryptic moths: new species of Dunama Schaus (Notodontidae, Nystaleinae) in Costa Rica
Source: Zookeys. 2013 Feb 6;(264):11–45. doi: 10.3897/zookeys.264.4440 (PMC3668374; doi:10.3897/zookeys.264.4440)
Supplement: XML Treatment for Dunama janecoxae [file zookeys.264.4440-treatment7.xml]

<!DOCTYPE tp:taxon-treatment
  PUBLIC "-//TaxonX//DTD Taxonomic Treatment Publishing DTD v0 20100105//EN" "tax-treatment-NSO.dtd">
<tp:taxon-treatment xmlns:tp="http://www.plazi.org/taxpub"><tp:treatment-meta><mixed-citation publication-type="journal"><person-group><name><surname>Chacón</surname><given-names>Isidro A.</given-names></name><name><surname>Janzen</surname><given-names>Daniel H.</given-names></name><name><surname>Hallwachs</surname><given-names>Winnie</given-names></name><name><surname>J. Bolling Sullivan</surname><given-names/></name><name><surname>Hajibabaei</surname><given-names> Mehrdad</given-names></name></person-group><article-title>Cryptic species within cryptic moths: new species of <italic>Dunama</italic> Schaus (Notodontidae, Nystaleinae) in Costa Rica</article-title><source>Zookeys</source><day>6</day><month>2</month><year>2013</year><volume>2013</volume><issue>264</issue><fpage>11</fpage><lpage>45</lpage><pub-id pub-id-type="doi">10.3897/zookeys.264.4440</pub-id></mixed-citation></tp:treatment-meta><tp:nomenclature><tp:taxon-name>
                        <tp:taxon-name-part taxon-name-part-type="genus">Dunama</tp:taxon-name-part>
                        <tp:taxon-name-part taxon-name-part-type="species">janecoxae</tp:taxon-name-part>
                    <object-id xmlns:xlink="http://www.w3.org/1999/xlink" xlink:type="simple">urn:lsid:zoobank.org:act:8A6B7BD5-50DD-4231-9B79-AECE8B977669</object-id>
								<object-id xmlns:xlink="http://www.w3.org/1999/xlink" xlink:type="simple">http://species-id.net/wiki/Dunama_janecoxae</object-id>
								</tp:taxon-name><tp:taxon-authority>Chacón</tp:taxon-authority><tp:taxon-status xmlns:xlink="http://www.w3.org/1999/xlink" xlink:type="simple">sp. n.</tp:taxon-status><xref ref-type="fig" rid="F6">Figs 39–46</xref><xref ref-type="fig" rid="F10">, 71–73</xref></tp:nomenclature><tp:treatment-sec sec-type="Type material"><title>Type material.</title><p><bold>Holotype</bold> male: 05-SRNP-36040 (Dissected, COI Barcoded), Costa Rica, Prov. Guanacaste, Sector Cacao, Sendero Toma Agua <named-content xmlns:xlink="http://www.w3.org/1999/xlink" content-type="dwc:verbatimCoordinates" xlink:type="simple">10.92847, -85.46680</named-content>, 1140 m, 12 June 2005, Manuel Pereira (INBio). <bold>Paratypes</bold>: 6♂ 3♀. Male: 03-SRNP-3122 (Dissected), Costa Rica, Prov. Guanacaste, Sector Cacao, Sendero Circular, <named-content xmlns:xlink="http://www.w3.org/1999/xlink" content-type="dwc:verbatimCoordinates" xlink:type="simple">10.92714, -85.46683</named-content>, 1185 m, 20 February 2003, Freddy Quesada. Male: 03-SRNP-3121, Costa Rica, Prov. Guanacaste, Sector Cacao, Sendero Circular, <named-content xmlns:xlink="http://www.w3.org/1999/xlink" content-type="dwc:verbatimCoordinates" xlink:type="simple">10.92714, -85.46683</named-content>, 1185 m, 20 March 2003, Freddy Quesada. Female: 05-SRNP-36044 (Dissected, COI Barcoded), Costa Rica, Prov. Guanacaste, Sector Cacao, Sendero Toma Agua <named-content xmlns:xlink="http://www.w3.org/1999/xlink" content-type="dwc:verbatimCoordinates" xlink:type="simple">10.92847, -85.46680</named-content>, 1140 m, 12 March 2005, Manuel Pereira. Female: 03-SRNP-3125, Costa Rica, Prov. Guanacaste, Sector Cacao, Sendero Circular <named-content xmlns:xlink="http://www.w3.org/1999/xlink" content-type="dwc:verbatimCoordinates" xlink:type="simple">10.92714, -85.46683</named-content>, 1185 m, 19 February 2003, Freddy Quesada. Female: 03-SRNP-3223 (Dissected, COI Barcoded), Costa Rica, Prov. Guanacaste, Sector Cacao, Sendero Circular <named-content xmlns:xlink="http://www.w3.org/1999/xlink" content-type="dwc:verbatimCoordinates" xlink:type="simple">10.92714, -85.46683</named-content>, 1185 m, 21 February 2003, Freddy Quesada.</p></tp:treatment-sec><tp:treatment-sec sec-type="Other material examined"><title>Other material examined:</title><p>Barcoded: 22 specimens that segregated into four haplotypes with differences from the most common haplotype from Alajuela (14 specimens) of 0.1% for a single haplotype from Alajuela, 1.1% for four specimens from Puntarenas, and 1.4% for three specimens from Cartago. The Cartago and Puntarenas specimens differed by 0.6%. Musem specimens: (14 specimens) 2♂ 1♀ Alajuela, 8♂ Cartago, 2♂ Puntarenas. Dissections: 1♂ Alajuela, 2♂ l♀ Guanacaste, 3♂ l♀ Cartago, 2♂ Puntarenas. <bold>INBio specimens</bold>: Male:INB0004298089(COI Barcoded), Costa Rica, Prov. Puntarenas, Altamira, Cerro Biolley <named-content xmlns:xlink="http://www.w3.org/1999/xlink" content-type="dwc:verbatimCoordinates" xlink:type="simple">9.039314, -83.009966</named-content>, 1700–1800 m, 10 August 2004, R. Delgado. Male: INB0004298088 (COI Barcoded), Costa Rica, Prov. Puntarenas, Altamira, Cerro Biolley <named-content xmlns:xlink="http://www.w3.org/1999/xlink" content-type="dwc:verbatimCoordinates" xlink:type="simple">9.039314, -83.009966</named-content>, 1700–1800 m, 10 August 2004, R. Delgado. Male: <!--PageBreak-->INB0004298087(COI Barcoded), Costa Rica, Prov. Puntarenas, Altamira, Cerro Biolley <named-content xmlns:xlink="http://www.w3.org/1999/xlink" content-type="dwc:verbatimCoordinates" xlink:type="simple">9.039314, -83.009966</named-content>, 1700–1800 m, 10 August 2004, R. Delgado. Male: INB0004298086(COI Barcoded), Costa Rica, Prov. Puntarenas, Altamira, Cerro Biolley <named-content xmlns:xlink="http://www.w3.org/1999/xlink" content-type="dwc:verbatimCoordinates" xlink:type="simple">9.039314, -83.009966</named-content>, 1700–1800 m, 10 August 2004, R. Delgado. MaleINB0004298089(COI Barcoded), Costa Rica, Prov. Puntarenas, Altamira, Cerro Biolley <named-content xmlns:xlink="http://www.w3.org/1999/xlink" content-type="dwc:verbatimCoordinates" xlink:type="simple">9.039314, -83.009966</named-content>, 1700–1800 m, 10 August 2004, R. Delgado. Male: INB0004298088 (COI Barcoded),Costa Rica, Prov. Puntarenas, Altamira, Cerro Biolley <named-content xmlns:xlink="http://www.w3.org/1999/xlink" content-type="dwc:verbatimCoordinates" xlink:type="simple">9.039314, -83.009966</named-content>, 1700–1800 m, 10 August 2004, R. Delgado. Male: INB0004298087(COI Barcoded), Costa Rica, Prov. Puntarenas, Altamira, Cerro <!--PageBreak-->Biolley <named-content xmlns:xlink="http://www.w3.org/1999/xlink" content-type="dwc:verbatimCoordinates" xlink:type="simple">9.039314, -83.009966</named-content>, 1700–1800 m, 10 August 2004, R. Delgado. Male: INB0004298086(COI Barcoded), Costa Rica, Prov. Puntarenas, Altamira, Cerro Biolley <named-content xmlns:xlink="http://www.w3.org/1999/xlink" content-type="dwc:verbatimCoordinates" xlink:type="simple">9.039314, -83.009966</named-content>, 1700–1800 m, 10 August 2004, R. Delgado. Male: INBIOCRI002010968 (Dissected,COI Barcoded), Costa Rica, Prov. Puntarenas,Est. La Casona, Monteverde <named-content xmlns:xlink="http://www.w3.org/1999/xlink" content-type="dwc:verbatimCoordinates" xlink:type="simple">10.298429, -84.792544</named-content>, 1520 m, 30 January–18 February 1995, K. Martinez, Male: INB0003058436 (Dissected, COI Barcoded), Costa Rica, Prov. Cartago, A.C.L.A.P, Paraiso, Pque Nal Tapanti, Sect La Represa, del Puente del Rio Porras 300 m S. <named-content xmlns:xlink="http://www.w3.org/1999/xlink" content-type="dwc:verbatimCoordinates" xlink:type="simple">9.695214, -83.781156</named-content>, 1660 m, February 2000, L. Chavarria.</p></tp:treatment-sec><tp:treatment-sec sec-type="Etymology"><title>Etymology.</title><p>This species is named in honor of Ms. Jane Cox, mother of Jessie Hill of Philadelphia and Hawaii, and in emphatic recognition of Jessie Hill’s contribution to saving and inventorying the conserved ACG rain forest in which <italic><tp:taxon-name>Dunama janecoxae</tp:taxon-name></italic> breeds.</p></tp:treatment-sec><tp:treatment-sec sec-type="Diagnosis"><title>Diagnosis.</title><p>St8 wide, short, anterior margin simple, posterior margin densely sclerotized with a rectangular shape lacking any processes; phallus simple, thin at base, heavily sclerotized distally part, with a pair of small triangular projections subopposite on each margin. The medial projection from the costa of the male genitalia is unique among species of <italic><tp:taxon-name>Dunama</tp:taxon-name></italic>.</p></tp:treatment-sec><tp:treatment-sec sec-type="Description"><title>Description.</title><p><bold>Male</bold> (<xref ref-type="fig" rid="F6">Figs 39, 40, 43–45</xref>). <bold><italic>Head</italic></bold> – Antenna pectinate in basal 4/5, rami moderately long, reddish brown, distal fifth of shaft simple, gray brown with a mix reddish-brown scales, scape with scale tuft cream; frons with cream scales mixed with blackish-brown scales; labial palpus upcurved, blackish brown with a few scattered cream-colored scales; ocelli absent; vertex blackish brown, cream colored laterally; patagium blackish brown near midline, blackish brown laterally, margins cream colored. <bold><italic>Thorax and abdomen</italic></bold> – Tegula cream colored at base, a mix of cream and blackish-brown scales distally; mesoscutum blackish brown anteriorly, cream and blackish brown posteriorly; mesoscutellum mostly creamy white; thoracic pleuron cream colored; legs mostly blackish brown on outer surfaces, cream colored on inner surfaces. Abdominal dorsum light gray, venter cream colored. <bold><italic>Wings</italic></bold> – Dorsal ground color a mixture of gray-brown and beige scales; veins lined with gray, especially distally; anal fold and cubitus blackish brown; orbicular spot diffuse blackish brown; reniform spot small, blackish brown; M-line blackish brown, a wide, vaguely-defined beige band beyond it; PM-line thin, blackish brown, poorly defined; subterminal (St) line marks light brown, AD-line with spots ligth brown, fringe gray brown. Dorsal hindwing dirty gray brown, lighter near base. Ventral surfaces of both wings gray brown (<xref ref-type="fig" rid="F6">Figs 39, 40</xref>). (WL 16.1–17.4 mm). <bold><italic>Male genitalia</italic></bold> (<xref ref-type="fig" rid="F6">Figs 43–45</xref>) – St8 wide, short, anterior margin simple, posterior margin densely sclerotized with a rectangular shape lacking any process (<xref ref-type="fig" rid="F6">Fig. 43</xref>). Uncus lobule-like with pubescent, thin socii prominently hooked. Valvae with smooth costal margin with a sclerotized, spine-like process near middle. Saccular margin slightly sclerotized at base with a notch in middle (<xref ref-type="fig" rid="F6">Fig. 44</xref>). Phallus thin at base, expanding medially and heavily sclerotized distally, with a pair of small triangular projections, subopposite on each margin; vessica small and without cornuti (<xref ref-type="fig" rid="F6">Fig. 45</xref>). <bold>Female</bold> (<xref ref-type="fig" rid="F6">Figs 41, 42, 46</xref>) – Antenna filiform, shaft cream with a mix of reddish-<!--PageBreak-->brown scales; body color and wing pattern similar to male but wings longer (<xref ref-type="fig" rid="F6">Figs 41, 42</xref>). (FW 18.3–18.7 mm). <bold><italic>Female genitalia</italic></bold> (<xref ref-type="fig" rid="F6">Fig. 46</xref>) – Segment 8 forming a heavily sclerotized capsule; anterior apophyses acute; posterior apophyses tiny, CB small and rounded, signum absent; DB short; ostium recessed in St8. Ovipositor lobes acute and setose.</p><fig id="F6" position="float" orientation="portrait"><label>Figures 39–46.</label><caption><p><italic><tp:taxon-name>Dunama janecoxae</tp:taxon-name></italic> <bold>39, 40</bold> Male dorsal and ventral 03-SRNP-36040 <bold>41, 42</bold> Female dorsal and ventral 03-SRNP-3223 <bold>43</bold> Male St8 <bold>44</bold> Male genitalia 03-SRNP-36040 <bold>45</bold> Phallus <bold>46</bold> Female genitalia 03-SRNP-3223.</p></caption><graphic xmlns:xlink="http://www.w3.org/1999/xlink" xlink:href="ZooKeys-264-011-g006.jpg" position="float" orientation="portrait" xlink:type="simple"/></fig></tp:treatment-sec><tp:treatment-sec sec-type="Natural history"><title>Natural history</title><p>(<xref ref-type="fig" rid="F10">Figs 71, 72, 73</xref>). 61 rearing records from ACG. Sector Cacao (n=35) only. Food plants: <tp:taxon-name>Arecaceae</tp:taxon-name>,<italic> Chamaedorea costaricana</italic> (n=35) only. <italic><tp:taxon-name>Geonoma</tp:taxon-name></italic> sp. (<tp:taxon-name>Arecaceae</tp:taxon-name>). Four males RDR00153 reared by Roberto Delgado, Cerro Biolley, Puntarenas Province. Elevational distribution 1090–1185 m.</p></tp:treatment-sec><tp:treatment-sec sec-type="Parasitoids"><title>Parasitoids.</title><p><bold><tp:taxon-name>Braconidae</tp:taxon-name></bold>: <tp:taxon-name>Microgastrinae</tp:taxon-name>, <italic><tp:taxon-name>Parapanteles paradoxus</tp:taxon-name></italic>DHJ03 (n=10), shared with three species of <italic><tp:taxon-name>Tithraustes</tp:taxon-name></italic> Druce (n=4) (<tp:taxon-name>Notodontidae</tp:taxon-name>: <tp:taxon-name>Dioptinae</tp:taxon-name>) feeding on the same <tp:taxon-name>Arecaceae</tp:taxon-name> in the same habitats.</p></tp:treatment-sec><tp:treatment-sec sec-type="Distribution"><title>Distribution.</title><p><italic><tp:taxon-name>Dunama janecoxae</tp:taxon-name></italic> is the upper elevational species of <italic><tp:taxon-name>Dunama</tp:taxon-name></italic> on the Cordillera Volcanica de Guanacaste, and the eastern slope of Cordillera de Tilaran and Talamanca, occurring from 1090 to 1185 m elevation (<xref ref-type="fig" rid="F11">Fig. 85</xref>).</p></tp:treatment-sec><tp:treatment-sec sec-type="Remarks"><title>Remarks.</title><p><italic><tp:taxon-name>Dunama janecoxae</tp:taxon-name></italic> seems to offer the classic conundrum of isolated populations in the upper elevations of isolated mountains. Each population has a unique and slightly different barcode (<xref ref-type="fig" rid="F12">Fig. 86</xref>), but the genitalia differ only slightly among populations and far less than that displayed among most other species of <italic><tp:taxon-name>Dunama</tp:taxon-name></italic> in Costa Rica. In as much as we have life history data for only the ACG population, we elect to leave these mountaintop populations as one species, even though their morphological and barcode differences are of the same degree as other ACG sympatric/parapatric pairs of species with distinct but similar barcodes (e.g., <xref ref-type="bibr" rid="B8">Janzen et al. 2005</xref>; <italic><tp:taxon-name>Neoxeniades luda</tp:taxon-name></italic> (Hewitson) and <italic><tp:taxon-name>Neoxeniades pluviasilva</tp:taxon-name></italic> Burns (<xref ref-type="bibr" rid="B1">Burns et al. 2007</xref>); four sympatric/parapatric species of <italic><tp:taxon-name>Perichares</tp:taxon-name></italic> Scudder (<xref ref-type="bibr" rid="B2">Burns et al. 2008</xref>)). Additional material will be needed to determine the extent of separation of these different montane populations.</p></tp:treatment-sec><tp:treatment-sec><!--Section generated to contain objects referenced in tp:taxon-treatment.--><fig id="F10" position="float" orientation="portrait"><label>Figures 71–84.</label><caption><p>Instars of <italic><tp:taxon-name>Dunama</tp:taxon-name></italic>on food plant (<tp:taxon-name>Arecaceae</tp:taxon-name>) <bold>71–73</bold> Last instar <italic><tp:taxon-name>Dunama janecoxae</tp:taxon-name></italic> 03-SRNP-3122 <bold>74</bold> Eggs of <italic><tp:taxon-name>Dunama jessiehillae</tp:taxon-name></italic> <bold>75–77</bold> Last instar of <italic><tp:taxon-name>Dunama janewaldronae</tp:taxon-name></italic> 02-SRNP-6497 <bold>78</bold> Pupa of <italic><tp:taxon-name>Dunama janewaldronae</tp:taxon-name></italic> 09-SRNP-40001 <bold>79</bold> Penultimate instar <italic><tp:taxon-name>Dunama jessiehillae</tp:taxon-name></italic> 00-SRNP-11377 <bold>80</bold> Last instar <italic><tp:taxon-name>Dunama jessiehillae</tp:taxon-name></italic> 99-SRNP-4114 <bold>81</bold> Prepupa of <italic><tp:taxon-name>Dunama jessiehillae</tp:taxon-name></italic> 06-SRNP-4940 <bold>82–84</bold> Last instar <italic><tp:taxon-name>Dunama jessiebancroftae</tp:taxon-name></italic> 09-SRNP-56324.</p></caption><graphic xmlns:xlink="http://www.w3.org/1999/xlink" xlink:href="ZooKeys-264-011-g010.jpg" position="float" orientation="portrait" xlink:type="simple"/></fig><fig id="F11" position="float" orientation="portrait"><label>Figure 85.</label><caption><p>Map of Costa Rican collection sites for the eight species of <italic><tp:taxon-name>Dunama</tp:taxon-name></italic> (<tp:taxon-name>Notodontidae</tp:taxon-name>) discussed here.</p></caption><graphic xmlns:xlink="http://www.w3.org/1999/xlink" xlink:href="ZooKeys-264-011-g011.jpg" position="float" orientation="portrait" xlink:type="simple"/></fig><fig id="F12" position="float" orientation="portrait"><label>Figure 86.</label><caption><p>The <italic><tp:taxon-name>Dunama</tp:taxon-name></italic> species from Costa Rica in an NJ barcoding tree. Sample sizes are restricted to a haphazardly selected set of five specimens for each species. Many specimens were reared from wildcaught caterpillars and further information on each can be found at <xref ref-type="bibr" rid="B11">Janzen and Hallwachs (2012)</xref>.</p></caption><graphic xmlns:xlink="http://www.w3.org/1999/xlink" xlink:href="ZooKeys-264-011-g012.jpg" position="float" orientation="portrait" xlink:type="simple"/></fig></tp:treatment-sec><ref-list><ref id="B11"><mixed-citation xmlns:xlink="http://www.w3.org/1999/xlink" xlink:type="simple"><person-group><name name-style="western"><surname>Janzen</surname><given-names>DH</given-names></name><name name-style="western"><surname>Hallwachs</surname><given-names>W</given-names></name></person-group> (<year>2012</year>)<source> Caterpillars, pupae, butterflies &amp; moths of ACG, Guanacaste, Costa Rica. Available from <ext-link ext-link-type="uri" xlink:href="http://Janzen.sas.upenn.edu/caterpillars/database.lasso" xlink:type="simple">http://Janzen.sas.upenn.edu/caterpillars/database.lasso</ext-link>  (accessed 19 December 2011).</source></mixed-citation></ref><ref id="B8"><mixed-citation xmlns:xlink="http://www.w3.org/1999/xlink" xlink:type="simple"><person-group><name name-style="western"><surname>Janzen</surname><given-names>DH</given-names></name><name name-style="western"><surname>Hajibabaei</surname><given-names>M</given-names></name><name name-style="western"><surname>Burns</surname><given-names>JM</given-names></name><name name-style="western"><surname>Hallwachs</surname><given-names>W</given-names></name><name name-style="western"><surname>Remigio</surname><given-names>E</given-names></name><name name-style="western"><surname>Hebert</surname><given-names>PDN</given-names></name></person-group> (<year>2005</year>)<article-title> Wedding biodiversity inventory of a large and complex Lepidoptera fauna with DNA barcoding. Philosophical Transactions of the Royal Society of London.</article-title><source>Series B, Biological Sciences </source><volume>360</volume>: <fpage>1835</fpage>-<lpage>1845</lpage>. doi: <ext-link ext-link-type="uri" xlink:href="http://dx.doi.org/10.1098/rstb.2005.1715" xlink:type="simple">10.1098/rstb.2005.1715</ext-link></mixed-citation></ref><ref id="B1"><mixed-citation xmlns:xlink="http://www.w3.org/1999/xlink" xlink:type="simple"><person-group><name name-style="western"><surname>Burns</surname><given-names>JM</given-names></name><name name-style="western"><surname>Janzen</surname><given-names>DH</given-names></name><name name-style="western"><surname>Hajibabaei</surname><given-names>M</given-names></name><name name-style="western"><surname>Hallwachs</surname><given-names>W</given-names></name><name name-style="western"><surname>Hebert</surname><given-names>PDN</given-names></name></person-group> (<year>2007</year>)<article-title> DNA barcodes of closely related (but morphologically and ecologically distinct) species of skipper butterflies (Hesperiidae) can differ by only one to three nucleotides.</article-title><source>Journal of the Lepidopterists’ Society </source><volume>61</volume>: <fpage>138</fpage>-<lpage>153</lpage>.</mixed-citation></ref><ref id="B2"><mixed-citation xmlns:xlink="http://www.w3.org/1999/xlink" xlink:type="simple"><person-group><name name-style="western"><surname>Burns</surname><given-names>JM</given-names></name><name name-style="western"><surname>Janzen</surname><given-names>DH</given-names></name><name name-style="western"><surname>Hajibabaei</surname><given-names>M</given-names></name><name name-style="western"><surname>Hallwachs</surname><given-names>W</given-names></name><name name-style="western"><surname>Hebert</surname><given-names>PDN</given-names></name></person-group> (<year>2008</year>)<article-title> DNA barcodes and cryptic species of skipper butterflies in the genus <italic>Perichares</italic> in Area de Conservación Guanacaste, Costa Rica.</article-title><source>Proceedings of the National Academy of Sciences </source><volume>105</volume>: <fpage>6350</fpage>-<lpage>6355</lpage>. doi: <ext-link ext-link-type="uri" xlink:href="http://dx.doi.org/10.1073/pnas.0712181105" xlink:type="simple">10.1073/pnas.0712181105</ext-link></mixed-citation></ref></ref-list></tp:taxon-treatment>
