# Supplementary material for: Cryptic species within cryptic moths: new species of Dunama Schaus (Notodontidae, Nystaleinae) in Costa Rica
Source: Zookeys. 2013 Feb 6;(264):11–45. doi: 10.3897/zookeys.264.4440 (PMC3668374; doi:10.3897/zookeys.264.4440)
Supplement: XML Treatment for Dunama biosise [file zookeys.264.4440-treatment8.xml]

<!DOCTYPE tp:taxon-treatment
  PUBLIC "-//TaxonX//DTD Taxonomic Treatment Publishing DTD v0 20100105//EN" "tax-treatment-NSO.dtd">
<tp:taxon-treatment xmlns:tp="http://www.plazi.org/taxpub"><tp:treatment-meta><mixed-citation publication-type="journal"><person-group><name><surname>Chacón</surname><given-names>Isidro A.</given-names></name><name><surname>Janzen</surname><given-names>Daniel H.</given-names></name><name><surname>Hallwachs</surname><given-names>Winnie</given-names></name><name><surname>J. Bolling Sullivan</surname><given-names/></name><name><surname>Hajibabaei</surname><given-names> Mehrdad</given-names></name></person-group><article-title>Cryptic species within cryptic moths: new species of <italic>Dunama</italic> Schaus (Notodontidae, Nystaleinae) in Costa Rica</article-title><source>Zookeys</source><day>6</day><month>2</month><year>2013</year><volume>2013</volume><issue>264</issue><fpage>11</fpage><lpage>45</lpage><pub-id pub-id-type="doi">10.3897/zookeys.264.4440</pub-id></mixed-citation></tp:treatment-meta><tp:nomenclature><tp:taxon-name>
                        <tp:taxon-name-part taxon-name-part-type="genus">Dunama</tp:taxon-name-part>
                        <tp:taxon-name-part taxon-name-part-type="species">biosise</tp:taxon-name-part>
                    <object-id xmlns:xlink="http://www.w3.org/1999/xlink" xlink:type="simple">urn:lsid:zoobank.org:act:3EACC77B-1111-45B5-A55D-A66FB60B054A</object-id>
								<object-id xmlns:xlink="http://www.w3.org/1999/xlink" xlink:type="simple">http://species-id.net/wiki/Dunama_biosise</object-id>
								</tp:taxon-name><tp:taxon-authority>Chacón</tp:taxon-authority><tp:taxon-status xmlns:xlink="http://www.w3.org/1999/xlink" xlink:type="simple">sp. n.</tp:taxon-status><xref ref-type="fig" rid="F7">Figs 47–54</xref></tp:nomenclature><tp:treatment-sec sec-type="Type material"><title>Type material.</title><p><bold>Holotype</bold> male:INB0003558870 (Dissected), Costa Rica, Prov. Puntarenas,Sirena, Corcovado Nat. Pk., Osa Penin <named-content xmlns:xlink="http://www.w3.org/1999/xlink" content-type="dwc:verbatimCoordinates" xlink:type="simple">8.479267, -83.588565</named-content>, 0–100 m, 19–27 March 1981, D.H. Janzen &amp; W. Hallwachs (INBio). <bold>Paratypes</bold>: 3♂ 1♀. Male: INBIOCRI000494661(COI Barcoded), Costa Rica, Prov. Puntarenas, P. N. Corcovado, Est. Sirena <named-content xmlns:xlink="http://www.w3.org/1999/xlink" content-type="dwc:verbatimCoordinates" xlink:type="simple">8.479267, -83.588565</named-content>, 0–100 m, December 1991, G. Fonseca. Male: INBIOCRI000674591, Costa Rica, Prov. Puntarenas,P. N. Corcovado, Est. Sirena <named-content xmlns:xlink="http://www.w3.org/1999/xlink" content-type="dwc:verbatimCoordinates" xlink:type="simple">8.479267, -83.588565</named-content>, 0–100 m, March 1991, G. Fonseca. Male: INBIOCRI002583632, Costa Rica, Prov. Puntarenas,Sirena, Corcovado Nat. Pk., Osa Penin. <named-content xmlns:xlink="http://www.w3.org/1999/xlink" content-type="dwc:verbatimCoordinates" xlink:type="simple">8.479267, -83.588565</named-content>, 0–100 m, 10–12 August 1980, D.H. Janzen &amp; W. Hallwachs. Female: INBIOCRI002527271 (Dissected), Costa Rica, Prov. Puntarenas,Si<!--PageBreak-->rena, Corcovado Nat. Pk., Osa Penin. <named-content xmlns:xlink="http://www.w3.org/1999/xlink" content-type="dwc:verbatimCoordinates" xlink:type="simple">8.479267, -83.588565</named-content>, 0–100 m, 15–25 March 1981, D.H. Janzen &amp; W. Hallwachs.</p></tp:treatment-sec><tp:treatment-sec sec-type="Other material examined"><title>Other material examined.</title><p>Museum specimens: 4♂ Puntarenas, Dissections: 2♂ 1♀ Puntarenas. <bold>INBio specimens</bold>: Male: INBIOCRI002583652, Costa Rica, Prov. Puntarenas,Sirena, Corcovado Nat. Pk., Osa Penin. <named-content xmlns:xlink="http://www.w3.org/1999/xlink" content-type="dwc:verbatimCoordinates" xlink:type="simple">8.479267, -83.588565</named-content>, 0–100 m, 15–16 August 1980, D.H. Janzen &amp; W. Hallwachs. Male: INBIOCRI002582980 (Dissected), Costa Rica, Prov. Puntarenas,Sirena, Corcovado Nat. Pk., Osa Penin. <named-content xmlns:xlink="http://www.w3.org/1999/xlink" content-type="dwc:verbatimCoordinates" xlink:type="simple">8.479267, -83.588565</named-content>, 0-100 m, 19-27 March 1981, D.H. Janzen &amp; W. Hallwachs. Male: INBIOCRI002582985, Costa Rica, Prov. Puntarenas, Sirena, Corcovado Nat. Pk., Osa Penin. <named-content xmlns:xlink="http://www.w3.org/1999/xlink" content-type="dwc:verbatimCoordinates" xlink:type="simple">8.479267, -83.588565</named-content>, 0–100 m, 19–27 March 1981, D.H. Janzen &amp; W. Hallwachs. Male: INBIOCRI002582981, Costa Rica, Prov. Puntarenas, Sirena, Corcovado Nat. Pk., Osa Penin. <named-content xmlns:xlink="http://www.w3.org/1999/xlink" content-type="dwc:verbatimCoordinates" xlink:type="simple">8.479267, -83.588565</named-content>, 0–100 m, 19–27 March 1981, D.H. Janzen &amp; W. Hallwachs.</p><!--PageBreak--></tp:treatment-sec><tp:treatment-sec sec-type="Etymology"><title>Etymology.</title><p><italic><tp:taxon-name>Dunama biosise</tp:taxon-name></italic> is named in honor of BIOSIS, the non-profit publishing company, the sale of which generated the JRS Biodiversity Foundation (<ext-link xmlns:xlink="http://www.w3.org/1999/xlink" ext-link-type="uri" xlink:href="http://www.jrsbdf.org" xlink:type="simple">http://www.jrsbdf.org</ext-link> ), which in turn supports biodiversity information management for conservation in many places, including INBio and ACG.</p></tp:treatment-sec><tp:treatment-sec sec-type="Diagnosis"><title>Diagnosis.</title><p>St8 wide, short, anterior margin simple, posterior margin sclerotized with a pair of forceps-like processes, a small and sclerotized triangular projection at the base of each process. Phallus with subbasal, unsclerotized expansion, distal half narrow and sclerotized.</p></tp:treatment-sec><tp:treatment-sec sec-type="Description"><title>Description.</title><p><bold>Male</bold> (<xref ref-type="fig" rid="F7">Figs 47, 48, 51–53</xref>).<bold><italic>Head</italic></bold> – Antenna pectinate in basal 4/5, rami moderately long, reddish brown, distal fifth simple, shaft cream colored, scape with scale tuft reddish brown and cream colored; frons with cream scales mixed with reddish-brown scales; labial palpus upcurved reddish brown with a few scattered cream-colored scales; ocelli absent; vertex reddish brown, cream colored laterally; patagium blackish brown near the midline, blackish brown laterally, margins cream colored. <bold><italic>Thorax and abdomen</italic></bold> – Tegula cream colored at base, a mix of cream and reddish-brown scales distally; mesoscutum blackish brown anteriorly, cream and blackish brown posteriorly; mesoscutellum mostly creamy white; thoracic pleuron cream colored; legs mostly blackish brown on outer surfaces, cream-colored on inner surfaces. Abdominal dorsum light gray, venter cream colored. <bold><italic>Wings</italic></bold> – Dorsal ground color a mixture of gray-brown and beige scales; veins lined with gray, especially distally; anal fold and cubitus ligth brown; orbicular spot diffuse blackish brown; M-line diffuse blackish brown; AD-line with ligth brown spots, fringe gray brown. Dorsal hindwing dirty gray brown, lighter near base. Ventral surfaces of both wings gray brown (<xref ref-type="fig" rid="F7">Figs 47, 48</xref>). (WL 11.7–12.8). <bold><italic>Male genitalia</italic></bold> – (<xref ref-type="fig" rid="F7">Figs 51–53</xref>). Tg8 oval, posterior margin narrroly sclerotized; St8 wide, short, anterior margin simple, posterior margin sclerotized with a pair of forceps-like processes, a small and sclerotized triangular projection at base of each process (<xref ref-type="fig" rid="F7">Fig. 51</xref>). Uncus lobule-like and elongate with thin, pubescent socci, up-curved. Valva with costal margin smooth, bearing an apical spine-like projection, long and sclerotized; saccular margin serrate and heavily sclerotized at base, with laminate-like structure (<xref ref-type="fig" rid="F7">Fig. 52</xref>). Phallus with subbasal unsclerotized expansion, distal half narrow and sclerotized. Vesica small, without cornuti (<xref ref-type="fig" rid="F7">Fig. 53</xref>). <bold>Female</bold> (<xref ref-type="fig" rid="F7">Figs 49, 50, 54</xref>). Antenna filiform, shaft cream colored; body color and wing pattern similar to male but wings longer (<xref ref-type="fig" rid="F7">Figs 49, 50</xref>). (WL 13.9 mm). <bold><italic>Female genitalia</italic></bold> – (<xref ref-type="fig" rid="F7">Fig. 54</xref>) segment 8 forming a heavily sclerotized capsule; anterior apophyses acute; posterior apophyses tiny, CB small and round, signum absent; DB short; ostium recessed in St8. Ovipositor lobes acute and slightly pubescent.</p><fig id="F7" position="float" orientation="portrait"><label>Figures 47–54.</label><caption><p><italic><tp:taxon-name>Dunama biosi</tp:taxon-name></italic>se <bold>47, 48</bold> Male dorsal and ventral INB0003558870 <bold>49, 50</bold> Female dorsal and ventral INBIOCRI002527271 <bold>51</bold> Male St8 <bold>52</bold> Male genitalia INB0003558870 <bold>53</bold> Phallus <bold>54</bold> Female genitalia INBIOCRI002527271.</p></caption><graphic xmlns:xlink="http://www.w3.org/1999/xlink" xlink:href="ZooKeys-264-011-g007.jpg" position="float" orientation="portrait" xlink:type="simple"/></fig></tp:treatment-sec><tp:treatment-sec sec-type="Natural history"><title>Natural history.</title><p>Unknown, except that it is a moth of Costa Rica’s lowland Pacific coast rain forest and both sexes can be captured at light at night.</p></tp:treatment-sec><tp:treatment-sec sec-type="Distribution"><title>Distribution.</title><p><italic><tp:taxon-name>Dunama biosise</tp:taxon-name></italic> has been collected from 0 to 100 m elevation in the Osa Peninsula, Area de Conservacion Osa (<xref ref-type="fig" rid="F11">Fig. 85</xref>).</p></tp:treatment-sec><tp:treatment-sec sec-type="Remarks"><title>Remarks.</title><p>The single sample submitted for barcode analysis produced only a 349 base pair DNA barcode instead of the hoped-for 658 base pairs (<xref ref-type="fig" rid="F12">Fig. 86</xref>). However, its barcode differences, and its distinctive genitalia, as well as the ecosystem it occupies, all indicate that it is a species distinct from the other known Costa Rican <italic><tp:taxon-name>Dunama</tp:taxon-name></italic>.</p><!--PageBreak--></tp:treatment-sec><tp:treatment-sec><!--Section generated to contain objects referenced in tp:taxon-treatment.--><fig id="F11" position="float" orientation="portrait"><label>Figure 85.</label><caption><p>Map of Costa Rican collection sites for the eight species of <italic><tp:taxon-name>Dunama</tp:taxon-name></italic> (<tp:taxon-name>Notodontidae</tp:taxon-name>) discussed here.</p></caption><graphic xmlns:xlink="http://www.w3.org/1999/xlink" xlink:href="ZooKeys-264-011-g011.jpg" position="float" orientation="portrait" xlink:type="simple"/></fig><fig id="F12" position="float" orientation="portrait"><label>Figure 86.</label><caption><p>The <italic><tp:taxon-name>Dunama</tp:taxon-name></italic> species from Costa Rica in an NJ barcoding tree. Sample sizes are restricted to a haphazardly selected set of five specimens for each species. Many specimens were reared from wildcaught caterpillars and further information on each can be found at <xref ref-type="bibr" rid="B11">Janzen and Hallwachs (2012)</xref>.</p></caption><graphic xmlns:xlink="http://www.w3.org/1999/xlink" xlink:href="ZooKeys-264-011-g012.jpg" position="float" orientation="portrait" xlink:type="simple"/></fig></tp:treatment-sec><ref-list><ref id="B11"><mixed-citation xmlns:xlink="http://www.w3.org/1999/xlink" xlink:type="simple"><person-group><name name-style="western"><surname>Janzen</surname><given-names>DH</given-names></name><name name-style="western"><surname>Hallwachs</surname><given-names>W</given-names></name></person-group> (<year>2012</year>)<source> Caterpillars, pupae, butterflies &amp; moths of ACG, Guanacaste, Costa Rica. Available from <ext-link ext-link-type="uri" xlink:href="http://Janzen.sas.upenn.edu/caterpillars/database.lasso" xlink:type="simple">http://Janzen.sas.upenn.edu/caterpillars/database.lasso</ext-link>  (accessed 19 December 2011).</source></mixed-citation></ref></ref-list></tp:taxon-treatment>
