# Supplementary material for: Cryptic species within cryptic moths: new species of Dunama Schaus (Notodontidae, Nystaleinae) in Costa Rica
Source: Zookeys. 2013 Feb 6;(264):11–45. doi: 10.3897/zookeys.264.4440 (PMC3668374; doi:10.3897/zookeys.264.4440)
Supplement: XML Treatment for Dunama indereci [file zookeys.264.4440-treatment9.xml]

<!DOCTYPE tp:taxon-treatment
  PUBLIC "-//TaxonX//DTD Taxonomic Treatment Publishing DTD v0 20100105//EN" "tax-treatment-NSO.dtd">
<tp:taxon-treatment xmlns:tp="http://www.plazi.org/taxpub"><tp:treatment-meta><mixed-citation publication-type="journal"><person-group><name><surname>Chacón</surname><given-names>Isidro A.</given-names></name><name><surname>Janzen</surname><given-names>Daniel H.</given-names></name><name><surname>Hallwachs</surname><given-names>Winnie</given-names></name><name><surname>J. Bolling Sullivan</surname><given-names/></name><name><surname>Hajibabaei</surname><given-names> Mehrdad</given-names></name></person-group><article-title>Cryptic species within cryptic moths: new species of <italic>Dunama</italic> Schaus (Notodontidae, Nystaleinae) in Costa Rica</article-title><source>Zookeys</source><day>6</day><month>2</month><year>2013</year><volume>2013</volume><issue>264</issue><fpage>11</fpage><lpage>45</lpage><pub-id pub-id-type="doi">10.3897/zookeys.264.4440</pub-id></mixed-citation></tp:treatment-meta><tp:nomenclature><tp:taxon-name>
                        <tp:taxon-name-part taxon-name-part-type="genus">Dunama</tp:taxon-name-part>
                        <tp:taxon-name-part taxon-name-part-type="species">indereci</tp:taxon-name-part>
                    <object-id xmlns:xlink="http://www.w3.org/1999/xlink" xlink:type="simple">urn:lsid:zoobank.org:act:B5159750-A549-4F2F-932C-521D9FD1FC12</object-id>
								<object-id xmlns:xlink="http://www.w3.org/1999/xlink" xlink:type="simple">http://species-id.net/wiki/Dunama_indereci</object-id>
								</tp:taxon-name><tp:taxon-authority>Chacón</tp:taxon-authority><tp:taxon-status xmlns:xlink="http://www.w3.org/1999/xlink" xlink:type="simple">sp. n.</tp:taxon-status><xref ref-type="fig" rid="F8">Figs 55–62</xref><xref ref-type="fig" rid="F9">, 63–64</xref></tp:nomenclature><tp:treatment-sec sec-type="Type material"><title>Type material.</title><p><bold>Holotype</bold> male:INB0004251736 <bold>(</bold>Dissected, COI Barcoded),Costa Rica, Prov. Alajuela, San Ramon, Est. Biol. Villa Blanca <named-content xmlns:xlink="http://www.w3.org/1999/xlink" content-type="dwc:verbatimCoordinates" xlink:type="simple">10.201361, -84.485101</named-content>, 1115 m, September 2009, R. Rojas (Reared). <bold>Paratypes</bold>: 1♂ 2♀. Male: INB0004251737 (COI Barcoded), Costa Rica, Prov. Alajuela, San Ramon, Est. Biol. Villa Blanca <named-content xmlns:xlink="http://www.w3.org/1999/xlink" content-type="dwc:verbatimCoordinates" xlink:type="simple">10.201361, -84.485101</named-content>, 1115 m, September 2009, R. Rojas (Reared). Female: INB0004251729 (COI Barcoded), Costa Rica, Prov. Alajuela,San Ramon, Est. Biol. Villa Blanca <named-content xmlns:xlink="http://www.w3.org/1999/xlink" content-type="dwc:verbatimCoordinates" xlink:type="simple">10.201361, -84.485101</named-content>, 1115 m, September 2009, R. Rojas (Reared). Female: INB0004251730 (Dissected, COI Barcoded), Costa Rica, Prov. Alajuela,San Ramon, Est. Biol. Villa Blanca <named-content xmlns:xlink="http://www.w3.org/1999/xlink" content-type="dwc:verbatimCoordinates" xlink:type="simple">10.201361, -84.485101</named-content>, 1115 m, September 2009, R. Rojas (Reared).</p></tp:treatment-sec><tp:treatment-sec sec-type="Other material examined"><title>Other material examined.</title><p>Barcoded: 5 Alajuela (<xref ref-type="fig" rid="F10">Fig. 86</xref>). Musem specimens: (5 specimens) 3♂, 2♀ Alajuela. Dissections: 3♂, 3♀Alajuela. <bold>INBio specimens</bold>: Male: <bold>INB0004251734</bold>. (COI Barcoded) Costa Rica. Prov. Alajuela. San Ramon, Est. Biol. Villa Blanca <named-content xmlns:xlink="http://www.w3.org/1999/xlink" content-type="dwc:verbatimCoordinates" xlink:type="simple">10.201361, -84.485101</named-content>, 1115 m, September 2009, R. Rojas (Reared). Male: <bold>INB0004251733</bold>. Dissected. (COI Barcoded) Costa Rica. Prov. Alajuela. San Ramon, Est. Biol. Villa Blanca <named-content xmlns:xlink="http://www.w3.org/1999/xlink" content-type="dwc:verbatimCoordinates" xlink:type="simple">10.201361, -84.485101</named-content>, 1115 m, September 2009, R. Rojas (Reared). Male: <bold>INB0004251731</bold>. Dissected. (COI Barcoded) Costa Rica. Prov. Alajuela. San Ramon, Est. Biol. Villa Blanca <named-content xmlns:xlink="http://www.w3.org/1999/xlink" content-type="dwc:verbatimCoordinates" xlink:type="simple">10.201361, -84.485101</named-content>, 1115 m, September 2009, R. Rojas (Reared). Female: <bold>INB0004251732</bold>. Dissected. (COI Barcoded) Costa Rica. Prov. Alajuela. San Ramón, Est. Biol. Villa Blanca. <named-content xmlns:xlink="http://www.w3.org/1999/xlink" content-type="dwc:verbatimCoordinates" xlink:type="simple">10.201361, -84.485101</named-content>, 1115 m, September 2009, R. Rojas (Reared). Female: <bold>INB0004251735</bold>.Dissected. (COI Barcoded) Costa Rica. Prov. Alajuela. San Ramon, Est. Biol. Villa Blanca <named-content xmlns:xlink="http://www.w3.org/1999/xlink" content-type="dwc:verbatimCoordinates" xlink:type="simple">10.201361, -84.485101</named-content>, 1115 m, September 2009, R. Rojas (Reared).</p></tp:treatment-sec><tp:treatment-sec sec-type="Etymology"><title>Etymology.</title><p><italic><tp:taxon-name>Dunama indereci</tp:taxon-name></italic> is named in honor of the International Development Research Centre (IDRC) of Canada in recognition of their support of information management and DNA barcode taxonomy at INBio for conservation, and particularly for its support of the International Barcode of Life Project (iBOL initiated by the Biodiversity Institute of Ontario at the University of Guelph, Canada).</p></tp:treatment-sec><tp:treatment-sec sec-type="Diagnosis"><title>Diagnosis.</title><p>St8 wide, short, anterior margin simple, posterior margin sclerotized and serrate with four processes, lateral processes shorter than the medial processes; phallus thin, unsclerotized and expanding subbasally, distal half sclerotized with a small trifurcate, spine-like projection on basal ventral margin, on the dorsal margin a tiny spine-like projection; tip with two, large spine-like projections. Vesica very small, without cornuti.</p></tp:treatment-sec><tp:treatment-sec sec-type="Description"><title>Description.</title><p><bold>Male</bold> (<xref ref-type="fig" rid="F8">Figs 55, 56, 59–61</xref>). <bold><italic>Head</italic></bold> – Antenna pectinate in basal 4/5, rami moderately long and reddish brown, distal fifth simple, shaft cream colored, scape with scale tuft blackish brown and cream colored; frons with cream scales mixed with reddish-brown scales; labial palpus upcurved reddish brown with a few scattered cream-colored scales; ocelli absent; vertex reddish brown, cream colored laterally; <!--PageBreak-->patagium blackish brown near de midline, blackish brown laterally, margins cream colored. <bold><italic>Thorax and abdomen</italic></bold> – tegula cream colored at base, a mix of cream and reddish-brown scales distally; mesoscutum blackish brown anteriorly, cream and blackish brown posteriorly; mesoscutellum mostly creamy white; thoracic pleuron cream colored; legs mostly reddish brown on outer surfaces, cream colored on inner surfaces. Abdominal dorsum light gray, venter cream colored. <bold><italic>Wings</italic></bold> – Dorsal ground color a mixture of gray-brown and beige scales; veins lined with gray, especially distally; anal fold and cubitus light brown; orbicular spot blackish brown; reniform spot diffuse, blackish brown; fringe gray brown. Dorsal hindwing gray brown. Ventral surfaces of <!--PageBreak--><!--PageBreak--><!--PageBreak-->both wings gray brown (<xref ref-type="fig" rid="F8">Figs 55, 56</xref>). (WL 11.8–12.9 mm). <bold><italic>Male genitalia</italic></bold> (<xref ref-type="fig" rid="F8">Figs 59–61</xref>) – St8 wide, short, anterior margin simple, posterior margin sclerotized and serrate with four processes, lateral processes shorter than medial ones (<xref ref-type="fig" rid="F8">Fig. 59</xref>). Uncus wide, pubescent, lobulate-like, with a hollow depression in middle. Socii thin up-curved and hook-like. Valva sclerotized along margins and membranous centrally, distal margin simple, saccular margin serrate with a small spine-like projection in ventral surface near apex (<xref ref-type="fig" rid="F8">Fig. 60</xref>). Phallus thin, unsclerotized and expanding subbasally, distal half sclerotized with a small trifurcate, spine-like projection on basal ventral margin, on dorsal margin a tiny spine-like projection; tip with two, large spine-like projections. Vesica very small, without cornuti (<xref ref-type="fig" rid="F8">Fig. 61</xref>). <bold>Female</bold> (<xref ref-type="fig" rid="F8">Figs 57, 58, 62</xref>). Antenna filiform with yellow-cream shaft; body color and wing pattern similar to male but wings longer (<xref ref-type="fig" rid="F8">Figs 57, 58</xref>). (FW 13.0–14.3 mm). <bold><italic>Female genitalia</italic></bold> (<xref ref-type="fig" rid="F8">Fig. 62</xref>) – Segment 8 forming a heavily sclerotized capsule; anterior apophyses acute; posterior apophyses tiny, CB evident and rounded, signum absent; DB short; ostium recessed in St8. Ovipositor lobes pubescent, with acute apex.</p><fig id="F8" position="float" orientation="portrait"><label>Figures 55–62.</label><caption><p><italic><tp:taxon-name>Dunama indereci</tp:taxon-name></italic> <bold>55, 56</bold> Male dorsal and ventral INB0004251736 <bold>57, 58</bold> Female dorsal and ventral INB0004251730 <bold>59</bold> Male St8 <bold>60</bold> Male genitalia INB0004251736 <bold>61</bold> Phallus <bold>62</bold> Female genitalia INB0004251730.</p></caption><graphic xmlns:xlink="http://www.w3.org/1999/xlink" xlink:href="ZooKeys-264-011-g008.jpg" position="float" orientation="portrait" xlink:type="simple"/></fig></tp:treatment-sec><tp:treatment-sec sec-type="Natural history"><title>Natural history</title><p>(<xref ref-type="fig" rid="F9">Figs 63, 64</xref>). Food plant: <tp:taxon-name>Heliconiaceae</tp:taxon-name>: <italic><tp:taxon-name>Heliconia latispatha</tp:taxon-name></italic> Benth., Villa Blanca (9). No parasitoids were reared from this small sample.</p><fig id="F9" position="float" orientation="portrait"><label>Figures 63–70.</label><caption><p>Instars of <italic><tp:taxon-name>Dunama indereci</tp:taxon-name></italic> and <italic><tp:taxon-name>Dunama jessiebarronae</tp:taxon-name></italic> on food plants <italic><tp:taxon-name>Musa</tp:taxon-name></italic> and <italic><tp:taxon-name>Heliconia</tp:taxon-name></italic> <bold>63</bold> Intermediate instar <italic><tp:taxon-name>Dunama indereci</tp:taxon-name></italic> <bold>64</bold> Last instar <italic><tp:taxon-name>Dunama indereci</tp:taxon-name></italic> <bold>65</bold> Penultimate instar <italic><tp:taxon-name>Dunama jessiebarronae</tp:taxon-name></italic> <bold>66–69</bold> Last instar <italic><tp:taxon-name>Dunama jessiebarronae</tp:taxon-name></italic> 06-SRNP-40360 <bold>70</bold> Pupa of <italic><tp:taxon-name>Dunama jessiebarronae</tp:taxon-name></italic> 06-SRNP-40401.</p></caption><graphic xmlns:xlink="http://www.w3.org/1999/xlink" xlink:href="ZooKeys-264-011-g009.jpg" position="float" orientation="portrait" xlink:type="simple"/></fig><fig id="F10" position="float" orientation="portrait"><label>Figures 71–84.</label><caption><p>Instars of <italic><tp:taxon-name>Dunama</tp:taxon-name></italic>on food plant (<tp:taxon-name>Arecaceae</tp:taxon-name>) <bold>71–73</bold> Last instar <italic><tp:taxon-name>Dunama janecoxae</tp:taxon-name></italic> 03-SRNP-3122 <bold>74</bold> Eggs of <italic><tp:taxon-name>Dunama jessiehillae</tp:taxon-name></italic> <bold>75–77</bold> Last instar of <italic><tp:taxon-name>Dunama janewaldronae</tp:taxon-name></italic> 02-SRNP-6497 <bold>78</bold> Pupa of <italic><tp:taxon-name>Dunama janewaldronae</tp:taxon-name></italic> 09-SRNP-40001 <bold>79</bold> Penultimate instar <italic><tp:taxon-name>Dunama jessiehillae</tp:taxon-name></italic> 00-SRNP-11377 <bold>80</bold> Last instar <italic><tp:taxon-name>Dunama jessiehillae</tp:taxon-name></italic> 99-SRNP-4114 <bold>81</bold> Prepupa of <italic><tp:taxon-name>Dunama jessiehillae</tp:taxon-name></italic> 06-SRNP-4940 <bold>82–84</bold> Last instar <italic><tp:taxon-name>Dunama jessiebancroftae</tp:taxon-name></italic> 09-SRNP-56324.</p></caption><graphic xmlns:xlink="http://www.w3.org/1999/xlink" xlink:href="ZooKeys-264-011-g010.jpg" position="float" orientation="portrait" xlink:type="simple"/></fig></tp:treatment-sec><tp:treatment-sec sec-type="Distribution"><title>Distribution and habitat.</title><p><italic><tp:taxon-name>Dunama indereci</tp:taxon-name></italic> has been collected only in Villa Blanca, in San Ramon, Alajuela province, at 1115 m elevation, in a montane pass between Costa Rica’s Cordillera de Tilaran and Volcanica Central (<xref ref-type="fig" rid="F11">Fig. 85</xref>).</p><fig id="F11" position="float" orientation="portrait"><label>Figure 85.</label><caption><p>Map of Costa Rican collection sites for the eight species of <italic><tp:taxon-name>Dunama</tp:taxon-name></italic> (<tp:taxon-name>Notodontidae</tp:taxon-name>) discussed here.</p></caption><graphic xmlns:xlink="http://www.w3.org/1999/xlink" xlink:href="ZooKeys-264-011-g011.jpg" position="float" orientation="portrait" xlink:type="simple"/></fig></tp:treatment-sec><tp:treatment-sec sec-type="Remarks"><title>Remarks.</title><p>This species feeds exclusively on <italic><tp:taxon-name>Heliconia latispatha</tp:taxon-name></italic>. One barcode haplotype was recored in the population from Villa Blanca (<xref ref-type="fig" rid="F12">Fig. 86</xref>).</p><fig id="F12" position="float" orientation="portrait"><label>Figure 86.</label><caption><p>The <italic><tp:taxon-name>Dunama</tp:taxon-name></italic> species from Costa Rica in an NJ barcoding tree. Sample sizes are restricted to a haphazardly selected set of five specimens for each species. Many specimens were reared from wildcaught caterpillars and further information on each can be found at <xref ref-type="bibr" rid="B11">Janzen and Hallwachs (2012)</xref>.</p></caption><graphic xmlns:xlink="http://www.w3.org/1999/xlink" xlink:href="ZooKeys-264-011-g012.jpg" position="float" orientation="portrait" xlink:type="simple"/></fig><!--PageBreak--></tp:treatment-sec><ref-list><ref id="B11"><mixed-citation xmlns:xlink="http://www.w3.org/1999/xlink" xlink:type="simple"><person-group><name name-style="western"><surname>Janzen</surname><given-names>DH</given-names></name><name name-style="western"><surname>Hallwachs</surname><given-names>W</given-names></name></person-group> (<year>2012</year>)<source> Caterpillars, pupae, butterflies &amp; moths of ACG, Guanacaste, Costa Rica. Available from <ext-link ext-link-type="uri" xlink:href="http://Janzen.sas.upenn.edu/caterpillars/database.lasso" xlink:type="simple">http://Janzen.sas.upenn.edu/caterpillars/database.lasso</ext-link>  (accessed 19 December 2011).</source></mixed-citation></ref></ref-list></tp:taxon-treatment>
